# Supplementary material for: A comparison of microcrystal electron diffraction and X-ray powder diffraction for the structural analysis of metal–organic frameworks
Source: J Appl Crystallogr. 2025 Feb 28;58(Pt 2):398–411. doi: 10.1107/S1600576724012068 (PMC11957409; doi:10.1107/S1600576724012068)
Supplement: Supplementary file 1 [file j-58-00398-sup1.cif]

data_global
#==============================================================================

# PROCESSING SUMMARY (IUCr Office Use Only)

_journal_date_recd_electronic      2024-08-04
_journal_date_to_coeditor         ?
_journal_date_from_coeditor       ?
_journal_date_accepted     2024-12-11
_journal_date_printers_first      ?
_journal_date_printers_final      ?
_journal_date_proofs_out          ?
_journal_date_proofs_in           ?
_journal_coeditor_name            ?
_journal_coeditor_code      TE5145SUP1
_journal_coeditor_notes
; ?
;
_journal_paper_category      FA
_journal_techeditor_code      J241206
_iucr_compatibility_tag          ACTA95
_journal_techeditor_notes  
;
;
_journal_coden_ASTM               ?
_journal_name_full                ?
_journal_year                     ?
_journal_volume                   ?
_journal_issue                    ?
_journal_page_first               ?
_journal_page_last                ?
_journal_suppl_publ_number        ?
_journal_suppl_publ_pages         ?

#==============================================================================

#==============================================================================

# AUDIT DETAILS

_audit_creation_date                              'Friday, 24 May 2024     '
_audit_creation_method                            'PLATON TABLE ACC option'
_audit_update_record
;
;
#===============================================================================

data_I
# Ni_tereph_dynamic 2

_audit_creation_method                   'Jana2020 1.3.51'

#=======================================================================

#=======================================================================

# start Validation Reply Form
_vrf_ATOM007_I                                                  
;
PROBLEM: atom_site_aniso_label is missing
            Unique label identifying the atom site.
RESPONSE: As is common for electron diffraction data, atoms were refined
 with isotropic displacement parameters.
;
_vrf_PLAT201_I                                                  
;
PROBLEM: Isotropic non-H Atoms in Main Residue(s) .......         25 Report
              Ni2     O11     O12     O13     O14     O33     O34     C21       
              C22     C23     C24     C25     C26     C27     C28     Ni1       
              O1      O2      O32     C1      C2      C3      C4      C5        
              C6                 
RESPONSE: As is common for electron diffraction data, atoms were refined
 with isotropic displacement parameters.
;
_vrf_PLAT881_I                                                  
;
PROBLEM: No Datum for _diffrn_reflns_av_R_equivalents ...     Please Do !
RESPONSE: No merging is performed for dynamical refinement of electron
 diffraction data.
;
# end Validation Reply Form
#=======================================================================

#=======================================================================
# 1. CHEMICAL DATA

_chemical_name_systematic
; ?
;
_chemical_name_common                    'nickel terephthalate trihydrate'
_chemical_formula_moiety                 'C8 H8 Ni O6, H2 O'
_chemical_formula_structural             ?
_chemical_formula_analytical             ?
_chemical_formula_iupac                  ?
_chemical_formula_sum                    'C8 H10 Ni1 O7'
_chemical_formula_weight                 276.9
_chemical_melting_point                  ?
_chemical_compound_source                ?
_chemical_absolute_configuration         .

#=======================================================================
# 2. CRYSTAL DATA

_symmetry_cell_setting                   orthorhombic
_symmetry_space_group_name_H-M           'P b c n'
_symmetry_space_group_name_Hall          '-P -2xab;-2yc;-2zabc'
_symmetry_Int_Tables_number              60

loop_
 _space_group_symop_id
 _space_group_symop_operation_xyz
 1   x,y,z
 2   -x+1/2,-y+1/2,z+1/2
 3   -x,y,-z+1/2
 4   x+1/2,-y+1/2,-z
 5   -x,-y,-z
 6   x+1/2,y+1/2,-z+1/2
 7   x,-y,z+1/2
 8   -x+1/2,y+1/2,z

_cell_length_a                           20.31(5)
_cell_length_b                           22.85(5)
_cell_length_c                           6.226(14)
_cell_angle_alpha                        90
_cell_angle_beta                         90
_cell_angle_gamma                        90
_cell_volume                             2889(12)

loop_
 _twin_individual_id
 _twin_individual_mass_fraction_refined
 _twin_individual_twin_matrix_11
 _twin_individual_twin_matrix_12
 _twin_individual_twin_matrix_13
 _twin_individual_twin_matrix_21
 _twin_individual_twin_matrix_22
 _twin_individual_twin_matrix_23
 _twin_individual_twin_matrix_31
 _twin_individual_twin_matrix_32
 _twin_individual_twin_matrix_33
 ? ? ? ? ? ? ? ? ? ? ?

_cell_formula_units_Z                    12

_cell_measurement_reflns_used            1737
_cell_measurement_theta_min              0.04084
_cell_measurement_theta_max              1.0291
_cell_measurement_temperature            293
_cell_special_details
; ?
;

_exptl_crystal_density_diffrn            1.9098
_exptl_crystal_density_meas              ?
_exptl_crystal_density_method            ?
_exptl_crystal_F_000                     549.32

_exptl_absorpt_coefficient_mu            0
_exptl_crystal_description               'plate'
_exptl_crystal_colour                    'green'
_exptl_crystal_size_max                  0.003
_exptl_crystal_size_mid                  0.0015
_exptl_crystal_size_min                  0.0002
_exptl_crystal_size_rad                  ?
_exptl_absorpt_correction_type           none
_exptl_absorpt_process_details           ?
_exptl_absorpt_correction_T_min          ?
_exptl_absorpt_correction_T_max          ?
loop_
 _exptl_crystal_face_index_h
 _exptl_crystal_face_index_k
 _exptl_crystal_face_index_l
 _exptl_crystal_face_perp_dist
 ? ? ? ?

#=======================================================================
# 3. EXPERIMENTAL DATA

_exptl_special_details                   ?

_diffrn_ambient_temperature       293
_diffrn_radiation_wavelength      0.02851
_diffrn_radiation_type                   electron
_diffrn_radiation_source                 'LaB~6~'
_diffrn_radiation_monochromator          ?
_diffrn_measurement_device               'ELDICO ED-1'
_diffrn_measurement_device_type          'electron diffractometer'
_diffrn_measurement_method               'continuous rotation 3D ED'
_diffrn_detector                         'Dectris QUADRO'
_diffrn_detector_area_resol_mean         13.33

_diffrn_reflns_number                    34947
_diffrn_reflns_theta_min                 0.05
_diffrn_reflns_theta_max                 0.9
_diffrn_reflns_theta_full                0.53
_diffrn_measured_fraction_theta_max      0.81
_diffrn_measured_fraction_theta_full     0.84
_diffrn_reflns_av_R_equivalents          ?
_diffrn_reflns_av_uneti/neti             0.1665
_diffrn_reflns_limit_h_min               -22
_diffrn_reflns_limit_h_max               19
_diffrn_reflns_limit_k_min               -25
_diffrn_reflns_limit_k_max               25
_diffrn_reflns_limit_l_min               -4
_diffrn_reflns_limit_l_max               5
_diffrn_reflns_reduction_process         ?

_diffrn_standards_number                 ?
_diffrn_standards_interval_count         ?
_diffrn_standards_interval_time          ?
_diffrn_standards_decay_%                ?
loop_
_diffrn_standard_refln_index_h
_diffrn_standard_refln_index_k
_diffrn_standard_refln_index_l
  ? ? ?

_diffrn_radiation_probe                  electron

#=======================================================================
# 4. REFINEMENT DATA

_refine_special_details
; ?
;

_reflns_number_total                     6918
_reflns_number_gt                        2038
_reflns_threshold_expression             'I>3\s(I)'

_refine_ls_structure_factor_coef         Fsqd
_refine_ls_R_factor_gt                   0.1157
_refine_ls_wR_factor_gt                  0.2274
_refine_ls_R_factor_all                  0.2070
_refine_ls_wR_factor_ref                 0.2467
_refine_ls_goodness_of_fit_ref           1.7456
_refine_ls_goodness_of_fit_gt            0.0000
_refine_ls_restrained_S_gt               ?
_refine_ls_restrained_S_all              ?
_refine_ls_number_reflns                 6918
_refine_ls_number_parameters             391
_refine_ls_number_restraints             9
_refine_ls_number_constraints            36
_refine_ls_weighting_scheme              sigma
_refine_ls_weighting_details 'calc w=1/[\s^2^(Fo^2^)+(0.02P)^2^+0.0000P] where P=(Fo^2^+2Fc^2^)/3'
_refine_ls_hydrogen_treatment            'mixed'
_refine_ls_shift/su_max                  0.0096
_refine_ls_shift/su_mean                 0.0004
_refine_diff_density_max                 0.93
_refine_diff_density_min                 -0.34
_refine_ls_extinction_method             'none'
_refine_ls_extinction_coef               ?
_refine_ls_extinction_expression         ?
_refine_ls_abs_structure_details         ?
_refine_ls_abs_structure_Flack           ?
_refine_ls_abs_structure_Rogers          ?

loop_
 _atom_type_symbol
 _atom_type_scat_source
 C   International_Tables_Vol_C
 H   International_Tables_Vol_C
 Ni  International_Tables_Vol_C
 O   International_Tables_Vol_C

_computing_data_collection               ?
_computing_cell_refinement               ?
_computing_data_reduction                ?
_computing_structure_solution            ?
_computing_structure_refinement          ?
_computing_molecular_graphics            ?
_computing_publication_material          ?

loop_
 _restr_distance_atom_site_label_1
 _restr_distance_site_symmetry_1
 _restr_distance_atom_site_label_2
 _restr_distance_site_symmetry_2
 _restr_distance_target
 _restr_distance_target_weight_param
 ? ? ? ? ? ?

loop_
 _restr_angle_atom_site_label_1
 _restr_angle_site_symmetry_1
 _restr_angle_atom_site_label_2
 _restr_angle_site_symmetry_2
 _restr_angle_atom_site_label_3
 _restr_angle_site_symmetry_3
 _restr_angle_target
 _restr_angle_target_weight_param
H33A . O33 . H33B . 109 0.1

loop_
 _restr_torsion_atom_site_label_1
 _restr_torsion_site_symmetry_1
 _restr_torsion_atom_site_label_2
 _restr_torsion_site_symmetry_2
 _restr_torsion_atom_site_label_3
 _restr_torsion_site_symmetry_3
 _restr_torsion_atom_site_label_4
 _restr_torsion_site_symmetry_4
 _restr_torsion_angle_target
 _restr_torsion_weight_param
 ? ? ? ? ? ? ? ? ? ?

loop_
 _restr_equal_distance_atom_site_label_1
 _restr_equal_distance_site_symmetry_1
 _restr_equal_distance_atom_site_label_2
 _restr_equal_distance_site_symmetry_2
 _restr_equal_distance_class_class_id
 _restr_equal_distance_class_target_weight_param
O31 . H31A . 1 0.01
O31 . H31B . 1 0.01
O32 . H32A . 1 0.01
O32 . H32B . 1 0.01
O33 . H33A . 1 0.01
O33 . H33B . 1 0.01
O34 . H34A . 1 0.01
O34 . H34B . 1 0.01
O41 . H41 . 1 0.01

loop_
 _restr_equal_angle_atom_site_label_1
 _restr_equal_angle_site_symmetry_1
 _restr_equal_angle_atom_site_label_2
 _restr_equal_angle_site_symmetry_2
 _restr_equal_angle_atom_site_label_3
 _restr_equal_angle_site_symmetry_3
 _restr_equal_angle_class_class_id
 _restr_equal_angle_class_target_weight_param
 ? ? ? ? ? ? ? ?

loop_
 _restr_equal_torsion_atom_site_label_1
 _restr_equal_torsion_site_symmetry_1
 _restr_equal_torsion_atom_site_label_2
 _restr_equal_torsion_site_symmetry_2
 _restr_equal_torsion_atom_site_label_3
 _restr_equal_torsion_site_symmetry_3
 _restr_equal_torsion_atom_site_label_4
 _restr_equal_torsion_site_symmetry_4
 _restr_equal_torsion_class_class_id
 _restr_equal_torsion_class_target_weight_param
 ? ? ? ? ? ? ? ? ? ?


#=======================================================================
# 5. ATOMIC COORDINATES AND DISPLACEMENT PARAMETERS

loop_
 _atom_site_label
 _atom_site_type_symbol
 _atom_site_fract_x
 _atom_site_fract_y
 _atom_site_fract_z
 _atom_site_adp_type
 _atom_site_U_iso_or_equiv
 _atom_site_site_symmetry_multiplicity
 _atom_site_occupancy
 _atom_site_calc_flag
 _atom_site_refinement_flags
 _atom_site_disorder_assembly
 _atom_site_disorder_group
  Ni1 Ni 0 0 0.5 Uiso 0.0090(4) 4 1 d . . .
  O1 O 0.0311(2) 0.3863(2) 0.6037(7) Uiso 0.0285(12) 8 1 d . . .
  C1 C 0 0.3610(3) 0.75 Uiso 0.0161(15) 4 1 d . . .
  Ni2 Ni 0.16599(8) 0.49824(6) -0.09689(19) Uiso 0.0050(3) 8 1 d . . .
  O2 O -0.0045(2) 0.08418(17) 0.5679(5) Uiso 0.0115(6) 8 1 d . . .
  C2 C 0 0.2961(3) 0.75 Uiso 0.0092(14) 4 1 d . . .
  C3 C 0.0113(2) 0.2651(2) 0.9437(7) Uiso 0.0174(12) 8 1 d . . .
  H3 H 0.018227 0.288419 1.09296 Uiso 0.0209 8 1 d . . .
  C4 C 0.01344(19) 0.2046(2) 0.9390(6) Uiso 0.0115(6) 8 1 d . . .
  H4 H 0.025578 0.180479 1.082711 Uiso 0.0138 8 1 d . . .
  C5 C 0 0.1751(3) 0.75 Uiso 0.0115(6) 4 1 d . . .
  C6 C 0 0.1092(3) 0.75 Uiso 0.0115(6) 4 1 d . . .
  O11 O 0.1684(2) 0.41367(15) -0.0247(6) Uiso 0.0139(9) 8 1 d . . .
  O12 O 0.1626(2) 0.41767(14) 0.3331(6) Uiso 0.0151(9) 8 1 d . . .
  O13 O 0.2018(2) 0.11212(19) 0.0567(6) Uiso 0.0215(11) 8 1 d . . .
  O14 O 0.1295(2) 0.11426(19) 0.3352(7) Uiso 0.0241(11) 8 1 d . . .
  C21 C 0.1651(2) 0.32639(16) 0.1674(6) Uiso 0.0047(8) 8 1 d . . .
  C22 C 0.14518(19) 0.2962(2) 0.3598(7) Uiso 0.0149(11) 8 1 d . . .
  H22 H 0.130931 0.320778 0.500538 Uiso 0.0179 8 1 d . . .
  C23 C 0.1444(2) 0.2366(2) 0.3636(7) Uiso 0.0207(12) 8 1 d . . .
  H23 H 0.12654 0.214095 0.504542 Uiso 0.0248 8 1 d . . .
  C24 C 0.1667(3) 0.20385(17) 0.1840(6) Uiso 0.0091(9) 8 1 d . . .
  C25 C 0.1872(2) 0.2333(2) -0.0018(7) Uiso 0.0137(11) 8 1 d . . .
  H25 H 0.204067 0.208878 -0.139861 Uiso 0.0164 8 1 d . . .
  C26 C 0.18573(19) 0.2936(2) -0.0073(7) Uiso 0.0147(11) 8 1 d . . .
  H26 H 0.20105 0.315932 -0.151829 Uiso 0.0176 8 1 d . . .
  C27 C 0.1663(3) 0.39090(17) 0.1609(7) Uiso 0.0083(9) 8 1 d . . .
  C28 C 0.1677(3) 0.13958(18) 0.1905(7) Uiso 0.0162(10) 8 1 d . . .
  O31 O 0.1675(2) 0.05920(15) 0.6948(6) Uiso 0.0161(9) 8 1 d . . .
  H31A H 0.1613(12) 0.0817(8) 0.549(2) Uiso 0.0193 8 1 d . . .
  H31B H 0.1777(11) 0.0830(8) 0.833(2) Uiso 0.0193 8 1 d . . .
  O32 O 0.06767(17) -0.01648(15) 0.7530(6) Uiso 0.0076(8) 8 1 d . . .
  H32A H 0.1080(7) 0.0125(7) 0.755(3) Uiso 0.0092 8 1 d . . .
  H32B H 0.0915(8) -0.0575(5) 0.750(3) Uiso 0.0092 8 1 d . . .
  O33 O 0.09716(19) 0.48396(18) -0.3436(6) Uiso 0.0078(9) 8 1 d . . .
  H33A H 0.0664(7) 0.5218(5) -0.320(3) Uiso 0.0094 8 1 d . . .
  H33B H 0.0674(7) 0.4467(5) -0.353(3) Uiso 0.0094 8 1 d . . .
  O34 O 0.2351(2) 0.51607(19) 0.1502(6) Uiso 0.0098(9) 8 1 d . . .
  H34A H 0.2579(9) 0.5550(6) 0.103(3) Uiso 0.0118 8 1 d . . .
  H34B H 0.2750(8) 0.4861(7) 0.158(3) Uiso 0.0118 8 1 d . . .
  O41 O 0 0.4441(3) 0.25 Uiso 0.0232(14) 4 1 d . . .
  H41 H 0.0081(12) 0.4186(9) 0.384(3) Uiso 0.0278 8 1 d . . .

loop_
 _atom_site_aniso_label
 _atom_site_aniso_type_symbol
 _atom_site_aniso_U_11
 _atom_site_aniso_U_22
 _atom_site_aniso_U_33
 _atom_site_aniso_U_12
 _atom_site_aniso_U_13
 _atom_site_aniso_U_23
 ? ? ? ? ? ? ? ?

loop_
 _jana_atom_site_ADP_C_label
 _jana_atom_site_ADP_C_type_symbol
 _jana_atom_site_ADP_C_111
 _jana_atom_site_ADP_C_112
 _jana_atom_site_ADP_C_113
 _jana_atom_site_ADP_C_122
 _jana_atom_site_ADP_C_123
 _jana_atom_site_ADP_C_133
 _jana_atom_site_ADP_C_222
 _jana_atom_site_ADP_C_223
 _jana_atom_site_ADP_C_233
 _jana_atom_site_ADP_C_333
 ? ? ? ? ? ? ? ? ? ? ? ?

loop_
 _jana_atom_site_ADP_D_label
 _jana_atom_site_ADP_D_type_symbol
 _jana_atom_site_ADP_D_1111
 _jana_atom_site_ADP_D_1112
 _jana_atom_site_ADP_D_1113
 _jana_atom_site_ADP_D_1122
 _jana_atom_site_ADP_D_1123
 _jana_atom_site_ADP_D_1133
 _jana_atom_site_ADP_D_1222
 _jana_atom_site_ADP_D_1223
 _jana_atom_site_ADP_D_1233
 _jana_atom_site_ADP_D_1333
 _jana_atom_site_ADP_D_2222
 _jana_atom_site_ADP_D_2223
 _jana_atom_site_ADP_D_2233
 _jana_atom_site_ADP_D_2333
 _jana_atom_site_ADP_D_3333
 ? ? ? ? ? ? ? ? ? ? ? ? ? ? ? ? ?

loop_
 _jana_atom_site_ADP_E_label
 _jana_atom_site_ADP_E_type_symbol
 _jana_atom_site_ADP_E_11111
 _jana_atom_site_ADP_E_11112
 _jana_atom_site_ADP_E_11113
 _jana_atom_site_ADP_E_11122
 _jana_atom_site_ADP_E_11123
 _jana_atom_site_ADP_E_11133
 _jana_atom_site_ADP_E_11222
 _jana_atom_site_ADP_E_11223
 _jana_atom_site_ADP_E_11233
 _jana_atom_site_ADP_E_11333
 _jana_atom_site_ADP_E_12222
 _jana_atom_site_ADP_E_12223
 _jana_atom_site_ADP_E_12233
 _jana_atom_site_ADP_E_12333
 _jana_atom_site_ADP_E_13333
 _jana_atom_site_ADP_E_22222
 _jana_atom_site_ADP_E_22223
 _jana_atom_site_ADP_E_22233
 _jana_atom_site_ADP_E_22333
 _jana_atom_site_ADP_E_23333
 _jana_atom_site_ADP_E_33333
 ? ? ? ? ? ? ? ? ? ? ? ? ? ? ? ? ? ? ? ? ? ? ?

loop_
 _jana_atom_site_ADP_F_label
 _jana_atom_site_ADP_F_type_symbol
 _jana_atom_site_ADP_F_111111
 _jana_atom_site_ADP_F_111112
 _jana_atom_site_ADP_F_111113
 _jana_atom_site_ADP_F_111122
 _jana_atom_site_ADP_F_111123
 _jana_atom_site_ADP_F_111133
 _jana_atom_site_ADP_F_111222
 _jana_atom_site_ADP_F_111223
 _jana_atom_site_ADP_F_111233
 _jana_atom_site_ADP_F_111333
 _jana_atom_site_ADP_F_112222
 _jana_atom_site_ADP_F_112223
 _jana_atom_site_ADP_F_112233
 _jana_atom_site_ADP_F_112333
 _jana_atom_site_ADP_F_113333
 _jana_atom_site_ADP_F_122222
 _jana_atom_site_ADP_F_122223
 _jana_atom_site_ADP_F_122233
 _jana_atom_site_ADP_F_122333
 _jana_atom_site_ADP_F_123333
 _jana_atom_site_ADP_F_133333
 _jana_atom_site_ADP_F_222222
 _jana_atom_site_ADP_F_222223
 _jana_atom_site_ADP_F_222233
 _jana_atom_site_ADP_F_222333
 _jana_atom_site_ADP_F_223333
 _jana_atom_site_ADP_F_233333
 _jana_atom_site_ADP_F_333333
 ? ? ? ? ? ? ? ? ? ? ? ? ? ? ? ? ? ? ? ? ? ? ? ? ? ? ? ? ? ?


#=======================================================================
# 6. MOLECULAR GEOMETRY


loop_
 _geom_bond_atom_site_label_1
 _geom_bond_atom_site_label_2
 _geom_bond_site_symmetry_1
 _geom_bond_site_symmetry_2
 _geom_bond_distance
 _geom_bond_publ_flag
  Ni1 O2 . . 1.971(9) ?
  Ni1 O2 . 5_556 1.971(9) ?
  Ni1 O32 . 3_556 2.096(8) ?
  Ni1 O32 . 7_554 2.096(8) ?
  O1 C1 . . 1.251(7) ?
  C1 C2 . . 1.482(11) ?
  Ni2 O11 . . 1.984(9) ?
  Ni2 O12 . 7_564 1.971(9) ?
  Ni2 O33 . . 2.102(8) ?
  O2 C6 . . 1.273(7) ?
  C2 C3 . . 1.417(7) ?
  C2 C3 . 3_556 1.417(7) ?
  C3 H3 . . 1.08 ?
  C3 C4 . . 1.383(9) ?
  C4 H4 . . 1.08 ?
  C4 C5 . . 1.383(7) ?
  C5 C6 . . 1.507(11) ?
  O11 C27 . . 1.268(7) ?
  O12 C27 . . 1.237(7) ?
  O13 C28 . . 1.253(7) ?
  O14 C28 . . 1.321(7) ?
  C21 C22 . . 1.440(8) ?
  C21 C26 . . 1.385(7) ?
  C21 C27 . . 1.475(8) ?
  C22 H22 . . 1.08 ?
  C22 C23 . . 1.362(9) ?
  C23 H23 . . 1.08 ?
  C23 C24 . . 1.420(8) ?
  C24 C25 . . 1.402(8) ?
  C24 C28 . . 1.469(9) ?
  C25 H25 . . 1.08 ?
  C25 C26 . . 1.379(9) ?
  C26 H26 . . 1.08 ?
  O31 H31A . . 1.049(15) ?
  O31 H31B . . 1.039(17) ?
  O33 H33B . . 1.045(13) ?
  O34 H34A . . 1.045(16) ?
  O41 H41 . . 1.028(19) ?
  O41 H41 . 3_555 1.028(19) ?

loop_
 _geom_angle_atom_site_label_1
 _geom_angle_atom_site_label_2
 _geom_angle_atom_site_label_3
 _geom_angle_site_symmetry_1
 _geom_angle_site_symmetry_2
 _geom_angle_site_symmetry_3
 _geom_angle
 _geom_angle_publ_flag
  O2 Ni1 O2 . . 5_556 180 ?
  O2 Ni1 O32 . . 3_556 89.30(16) ?
  O2 Ni1 O32 . . 7_554 90.70(16) ?
  O2 Ni1 O32 5_556 . 3_556 90.70(16) ?
  O2 Ni1 O32 5_556 . 7_554 89.30(16) ?
  O32 Ni1 O32 3_556 . 7_554 180 ?
  O1 C1 O1 . . 3_556 124.8(7) ?
  O1 C1 C2 . . . 117.6(4) ?
  O1 C1 C2 3_556 . . 117.6(4) ?
  O11 Ni2 O12 . . 7_564 179.3(2) ?
  O11 Ni2 O33 . . . 91.77(18) ?
  O12 Ni2 O33 7_564 . . 88.10(18) ?
  Ni1 O2 C6 . . . 128.7(4) ?
  C1 C2 C3 . . . 120.0(3) ?
  C1 C2 C3 . . 3_556 120.0(3) ?
  C3 C2 C3 . . 3_556 120.1(5) ?
  C2 C3 H3 . . . 120.46 ?
  C2 C3 C4 . . . 119.1(4) ?
  H3 C3 C4 . . . 120.46 ?
  C3 C4 H4 . . . 120.02 ?
  C3 C4 C5 . . . 120.0(4) ?
  H4 C4 C5 . . . 120.02 ?
  C4 C5 C4 . . 3_556 121.6(6) ?
  C4 C5 C6 . . . 119.2(3) ?
  C4 C5 C6 3_556 . . 119.2(3) ?
  O2 C6 O2 . . 3_556 126.7(6) ?
  O2 C6 C5 . . . 116.6(3) ?
  O2 C6 C5 3_556 . . 116.6(3) ?
  Ni2 O11 C27 . . . 127.3(3) ?
  Ni2 O12 C27 7_565 . . 132.2(3) ?
  C22 C21 C26 . . . 118.6(4) ?
  C22 C21 C27 . . . 120.4(4) ?
  C26 C21 C27 . . . 120.9(4) ?
  C21 C22 H22 . . . 120.12 ?
  C21 C22 C23 . . . 119.8(4) ?
  H22 C22 C23 . . . 120.12 ?
  C22 C23 H23 . . . 119.68 ?
  C22 C23 C24 . . . 120.6(4) ?
  H23 C23 C24 . . . 119.68 ?
  C23 C24 C25 . . . 119.5(4) ?
  C23 C24 C28 . . . 120.6(4) ?
  C25 C24 C28 . . . 119.9(4) ?
  C24 C25 H25 . . . 120.22 ?
  C24 C25 C26 . . . 119.6(4) ?
  H25 C25 C26 . . . 120.22 ?
  C21 C26 C25 . . . 121.8(4) ?
  C21 C26 H26 . . . 119.08 ?
  C25 C26 H26 . . . 119.08 ?
  O11 C27 O12 . . . 126.1(4) ?
  O11 C27 C21 . . . 115.8(4) ?
  O12 C27 C21 . . . 118.0(4) ?
  O13 C28 O14 . . . 124.0(4) ?
  O13 C28 C24 . . . 119.3(4) ?
  O14 C28 C24 . . . 116.6(4) ?
  H31A O31 H31B . . . 118.9(14) ?
  Ni2 O33 H33B . . . 123.4(10) ?
  H41 O41 H41 . . 3_555 111.1(17) ?

loop_
 _geom_torsion_atom_site_label_1
 _geom_torsion_atom_site_label_2
 _geom_torsion_atom_site_label_3
 _geom_torsion_atom_site_label_4
 _geom_torsion_site_symmetry_1
 _geom_torsion_site_symmetry_2
 _geom_torsion_site_symmetry_3
 _geom_torsion_site_symmetry_4
 _geom_torsion
 _geom_torsion_publ_flag
 ? ? ? ? ? ? ? ? ? ?

loop_
 _geom_hbond_atom_site_label_D
 _geom_hbond_atom_site_label_H
 _geom_hbond_atom_site_label_A
 _geom_hbond_site_symmetry_D
 _geom_hbond_site_symmetry_H
 _geom_hbond_site_symmetry_A
 _geom_hbond_distance_DH
 _geom_hbond_distance_HA
 _geom_hbond_distance_DA
 _geom_hbond_angle_DHA
 _geom_hbond_publ_flag
  O31 H31A O14 . . .   1.049(15)   1.657(17)   2.682(11)   164(2) ?
  O31 H31B O13 . . 1_556   1.039(17)   1.619(17)   2.650(11)   171.0(18) ?
  O32 H32A O31 . . .   1.053(16)   1.655(17)   2.690(11)   166.0(17) ?
  O32 H32B O14 . . 7_555   1.054(14)   1.601(16)   2.614(10)   159.4(18) ?
  O32 H32B C28 . . 7_555   1.054(14)   2.460(17)   3.491(13)   165.6(13) ?
  O33 H33A O41 . . 5_565   1.077(13)   1.617(15)   2.634(10)   155.3(12) ?
  O33 H33B O1 . . 1_554   1.045(13)   1.588(14)   2.624(11)   170.1(15) ?
  O33 H33B C1 . . 1_554   1.045(13)   2.474(16)   3.483(13)   161.9(15) ?
  O34 H34A O13 . . 8_555   1.045(16)   1.567(17)   2.607(11)   172.9(18) ?
  O34 H34B O31 . . 2_554   1.063(17)   1.576(18)   2.635(11)   174.3(17) ?
  O41 H41 O1 . . .   1.028(19)   1.62(2)   2.643(10)   170(2) ?


#=======================================================================
# 7. STRUCTURE-FACTOR LIST

loop_
 _reflns_scale_group_code
 _reflns_scale_meas_intensity
1%1     676.593
2%1     693.459
3%1     751.604
4%1     753.900
5%1     778.188
6%1     730.614
7%1     766.977
8%1     754.737
9%1     745.091
10%1    734.228
11%1    793.256
12%1    791.513
13%1    748.867
14%1    742.534
15%1    775.820
16%1    625.994
17%1    672.910
18%1    656.802
19%1    668.209
20%1    751.218
21%1    707.351
22%1    794.029
23%1    766.709
24%1    755.383
25%1    753.119
26%1    845.468
27%1    865.042
28%1    905.098
29%1    849.033
30%1    807.721
31%1    788.885
32%1    835.034
33%1    831.709
34%1    836.170
35%1    919.232
36%1    969.407
37%1   1033.357
38%1   1038.821
39%1    894.940
40%1    869.379
41%1    933.168
42%1    845.031
43%1    823.516
44%1    784.159
45%1    805.458
46%1    838.647
47%1    795.193
48%1    758.732
49%1    738.775
50%1    566.415
51%1    556.494
52%1    584.409
53%1    474.889
54%1    458.586
55%1    447.182
56%1    458.039
57%1    425.517
58%1    423.621
59%1    507.645
60%1    507.730
61%1    502.497
62%1    558.972
63%1    602.132
64%1    698.424
65%1    808.900
66%1    835.381
67%1    871.974
68%1    917.745
69%1    937.631
70%1    959.725
71%1   1006.874
72%1   1013.643
73%1   1056.855
74%1   1129.004
75%1   1047.971
76%1   1001.708
77%1   1007.380
78%1   1174.047
79%1   1132.316
80%1   1140.024
81%1   1134.585
82%1   1169.723
83%1   1150.756
84%1   1081.393
85%1   1122.915
86%1   1182.303
87%1   1143.654
88%1   1088.831
89%1   1108.104
90%1   1116.052
91%1   1141.490
92%1   1064.700
93%1   1061.632
1%2     621.988
2%2     560.063
3%2     511.117
4%2     577.552
5%2     642.533
6%2     592.284
7%2     456.547
8%2     394.193
9%2     404.375
10%2    522.147
11%2    534.260
12%2    510.781
13%2    504.560
14%2    535.479
15%2    673.379
16%2    755.375
17%2    462.236
18%2    482.170
19%2    600.828
20%2    786.536
21%2    664.502
22%2    558.135
23%2    554.214
24%2    610.879
25%2    629.498
26%2    574.077
27%2    531.189
28%2    561.159
29%2    520.265
30%2    535.164
31%2    564.365
32%2    536.634
33%2    539.520
34%2    531.175
35%2    602.883
36%2    825.292
37%2    865.686
38%2    904.224
39%2    928.513
40%2    965.447
41%2    984.808
42%2    967.825
43%2    966.655
44%2   1038.056
45%2   1096.208
46%2   1168.647
47%2   1228.246
48%2   1184.379
49%2   1160.198
50%2   1180.539
51%2   1095.257
52%2   1268.747
53%2   1307.298
54%2   1298.264
55%2   1300.104
56%2   1271.554
57%2   1178.994
58%2   1125.641
59%2   1147.151
60%2   1216.393
61%2   1227.428
62%2   1194.200
63%2   1182.222
64%2   1152.836
65%2   1080.321
66%2   1040.529
67%2   1046.027
68%2   1065.115
69%2   1081.110
70%2   1124.328
71%2   1138.848
72%2   1111.157
73%2   1063.610
74%2   1071.384
75%2   1075.806
76%2   1061.953
77%2   1052.300
78%2   1060.623
79%2    925.642
80%2    873.713
81%2    855.001
82%2    932.391
83%2    943.898
84%2    923.523
85%2    908.240
86%2    921.182
87%2    886.183
88%2    848.620
1%3    1277.495
2%3    1402.991
3%3    1389.070
4%3    1398.326
5%3    1390.484
6%3    1385.428
7%3    1405.127
8%3    1385.306
9%3    1357.420
10%3   1232.183
11%3   1235.461
12%3   1321.927
13%3   1295.276
14%3   1233.773
15%3   1248.427
16%3   1270.616
17%3   1061.709
18%3    996.370
19%3   1050.706
20%3   1111.571
21%3   1135.633
22%3   1077.361
23%3   1016.825
24%3    982.601
25%3   1081.077
26%3   1232.404
27%3   1076.221
28%3   1037.414
29%3   1121.781
30%3   1164.238
31%3   1029.695
32%3    848.659
33%3    733.368
34%3    777.423
35%3    805.817
36%3    685.884
37%3    628.916
38%3    587.529
39%3    561.752
40%3    495.287
41%3    416.975
42%3    401.802
43%3    519.578
44%3    585.967
45%3    538.381
46%3    526.091
47%3    590.552
48%3    644.029
49%3    465.125
50%3    475.991
51%3    676.930
52%3    473.981
53%3    390.485
54%3    383.226
55%3    388.535
56%3    391.745
57%3    481.919
58%3    391.423
59%3    222.065
60%3    227.989
61%3    387.671
62%3    532.837
63%3    689.274
64%3    723.781
65%3    747.206
66%3    710.729
67%3    719.716
68%3    716.356
69%3    715.931
70%3    809.357
71%3    735.734
72%3    668.852
73%3    674.352
74%3    688.416
75%3    679.862
76%3    594.612
77%3    612.479
78%3    685.375
79%3    709.013
80%3    707.417
81%3    709.097
82%3    697.741
83%3    723.127
84%3    707.578
85%3    711.163
86%3    742.127
87%3    726.164
88%3    707.664
loop_
 _refln_index_h
 _refln_index_k
 _refln_index_l
 _refln_intensity_calc
 _refln_intensity_meas
 _refln_intensity_sigma
 _refln_scale_group_code
 _refln_observed_status
  -9   7   4   372.44   301.10    93.00   1%1 o
  -9   9   4    22.62   102.50    77.80   1%1 <
  -9  11   4    54.24   128.90    78.20   1%1 <
  -8 -10   4    27.19    72.50    73.40   1%1 <
  -8  -8   4    74.46   123.60    78.60   1%1 <
  -8  -6   4   173.35   556.10    94.20   1%1 o
  -8  -4   4    46.87   149.10    83.40   1%1 <
  -8  -2   4   156.94   208.20    93.40   1%1 <
  -8   0   4   327.70   634.40   121.80   1%1 o
  -7   9   3   544.70   308.60   117.90   1%1 <
  -7  11   3   236.52   265.50   102.00   1%1 <
  -6  -6   3    21.17   101.30    96.00   1%1 <
  -6  -4   3   314.47   661.30   129.40   1%1 o
  -6  -2   3   679.70   617.20   139.60   1%1 o
  -6  22   2   382.93   475.30   131.50   1%1 o
  -5 -19   3    79.53   115.10    86.50   1%1 <
  -5 -17   3    26.57    -0.60    98.10   1%1 <
  -5  11   2   183.43   172.70   134.00   1%1 <
  -5  13   2    78.76   184.60   115.90   1%1 <
  -4  -4   2   896.12  1262.20   195.50   1%1 o
  -4  -2   2    39.03   108.70   166.00   1%1 <
  -4   0   2  5348.20  5166.60   327.50   1%1 o
  -3 -23   2   340.76   929.40   131.00   1%1 o
  -3 -21   2   464.35   552.70   108.80   1%1 o
  -3 -19   2   783.05  1047.40   133.10   1%1 o
  -3 -17   2   418.33   783.10   134.90   1%1 o
  -3  13   1   141.06   176.50   157.40   1%1 <
  -2  24   0    82.12   239.30   127.30   1%1 <
  -1 -21   1    25.32    23.30    99.20   1%1 <
  -1 -19   1    47.87   170.70   114.70   1%1 <
  -1 -17   1   523.21   596.90   139.90   1%1 o
  -1  13   0   792.09   722.30   190.70   1%1 o
   0  24  -1    71.21   173.30    98.10   1%1 <
   1 -19   0    39.37   107.80   152.00   1%1 <
   1 -17   0   136.89   396.40   152.90   1%1 <
   1  13  -1    54.81    19.80   114.10   1%1 <
   2  22  -2    77.55    26.20    79.20   1%1 <
   3  13  -2   594.35   570.70   119.00   1%1 o
   3  15  -2  6655.50  6608.50   243.60   1%1 o
   4  -2  -2    63.76   142.40   166.30   1%1 <
   4   0  -2  5606.70  5539.80   333.90   1%1 o
   4   2  -2    45.90   799.20   230.70   1%1 o
   4  22  -3    35.68    29.20    69.40   1%1 <
   5 -19  -2    78.44    65.10   115.00   1%1 <
   5 -17  -2   400.79   571.40   146.50   1%1 o
   5  11  -3   159.46   106.90    76.50   1%1 <
   5  13  -3    12.08     3.90    70.30   1%1 <
   5  15  -3   270.24   282.90   101.90   1%1 <
   6  -2  -3   747.94   597.20   123.70   1%1 o
   6   2  -3   753.62   551.20   116.60   1%1 o
   7 -19  -3   177.47   277.10   111.80   1%1 <
   7 -17  -3   162.27   152.60   108.80   1%1 <
   7 -15  -3     6.55   -73.10    84.20   1%1 <
   7   9  -4   112.69    41.90    67.80   1%1 <
   7  11  -4   305.88   531.00   100.20   1%1 o
   7  13  -4    32.32   -23.50    63.30   1%1 <
   7  15  -4   811.35   399.90    96.50   1%1 o
   8  -4  -4    45.93   122.60    81.70   1%1 <
   8  -2  -4    87.00   299.00   100.40   1%1 <
   8   0  -4   409.17   484.60   108.90   1%1 o
   8   2  -4    53.69   295.00    98.30   1%1 o
   9 -17  -4   284.72    82.30    79.70   1%1 <
   9 -15  -4    43.95   148.50    84.10   1%1 <
   9   7  -5    27.87    78.60    65.90   1%1 <
   9   9  -5    42.55   123.20    68.10   1%1 <
   9  11  -5    18.74    11.30    59.40   1%1 <
   9  13  -5     4.31    73.80    64.70   1%1 <
  10  -8  -5     7.90   -36.10    51.70   1%1 <
  10  -6  -5    67.45    22.80    62.90   1%1 <
  10  -4  -5    54.16    46.20    52.00   1%1 <
  10  -2  -5    67.36   158.30    80.40   1%1 <
  10   2  -5    19.54   137.20    62.90   1%1 <
  -9   1   4   306.16   288.60    92.70   2%1 o
  -9   3   4    10.30    69.40    73.60   2%1 <
  -9   5   4    39.38    95.90    75.50   2%1 <
  -9   7   4   335.99   301.10    93.00   2%1 o
  -9   9   4    21.83   102.50    77.80   2%1 <
  -8 -12   4    41.45   144.10    79.10   2%1 <
  -8 -10   4    49.65    72.50    73.40   2%1 <
  -8  -8   4    62.09   123.60    78.60   2%1 <
  -8  -6   4   152.61   556.10    94.20   2%1 o
  -8  18   3   504.85   599.30   122.80   2%1 o
  -7   5   3    68.95   126.20    93.00   2%1 <
  -7   7   3  1106.40  1238.30   160.00   2%1 o
  -7   9   3   551.32   308.60   117.90   2%1 <
  -6 -12   3    12.02    36.50    70.60   2%1 <
  -6 -10   3    19.24    52.60    70.90   2%1 <
  -6  -8   3   133.12   191.80    86.30   2%1 <
  -6  -6   3    20.48   101.30    96.00   2%1 <
  -6  -4   3   365.71   661.30   129.40   2%1 o
  -6  22   2   404.48   475.30   131.50   2%1 o
  -5   9   2   959.83   960.90   199.20   2%1 o
  -5  11   2   201.33   172.70   134.00   2%1 <
  -4  -6   2   265.04   216.80   129.20   2%1 <
  -4  -4   2   954.86  1262.20   195.50   2%1 o
  -4  -2   2    41.34   108.70   166.00   2%1 <
  -3 -23   2   343.39   929.40   131.00   2%1 o
  -3 -21   2   449.40   552.70   108.80   2%1 o
  -2  -2   1   123.40   377.30   231.10   2%1 <
  -2  24   0    98.85   239.30   127.30   2%1 <
  -1 -23   1    42.25    12.00    89.60   2%1 <
  -1 -21   1    26.17    23.30    99.20   2%1 <
  -1 -19   1    45.28   170.70   114.70   2%1 <
   1 -19   0    42.76   107.80   152.00   2%1 <
   1  15  -1   115.50   359.20   131.20   2%1 <
   2   2  -1   152.08   236.20   217.30   2%1 <
   3 -17  -1  1220.10  1394.10   252.50   2%1 o
   3  15  -2  6962.60  6608.50   243.60   2%1 o
   3  17  -2   628.48  1110.70   140.10   2%1 o
   4   2  -2    48.32   799.20   230.70   2%1 o
   4   4  -2  1224.90  1584.20   199.10   2%1 o
   5 -17  -2   392.82   571.40   146.50   2%1 o
   5 -15  -2   227.12   227.10   124.50   2%1 <
   5 -13  -2   197.83   167.10   135.00   2%1 <
   5  13  -3    14.46     3.90    70.30   2%1 <
   5  15  -3   229.13   282.90   101.90   2%1 <
   5  17  -3    25.98   105.80   105.90   2%1 <
   5  19  -3    70.27   106.00    93.80   2%1 <
   6   2  -3   786.30   551.20   116.60   2%1 o
   6   4  -3   330.90   574.70   126.70   2%1 o
   6   6  -3    16.98   143.80    83.20   2%1 <
   7 -17  -3   167.74   152.60   108.80   2%1 <
   7 -15  -3     7.43   -73.10    84.20   2%1 <
   7 -13  -3    75.19   150.60    92.60   2%1 <
   7 -11  -3   248.23   234.90   101.60   2%1 <
   7  13  -4    22.12   -23.50    63.30   2%1 <
   7  15  -4   766.74   399.90    96.50   2%1 o
   7  17  -4    95.26    25.10    67.90   2%1 <
   8   0  -4   433.78   484.60   108.90   2%1 o
   8   2  -4    68.89   295.00    98.30   2%1 o
   8   4  -4    42.62   145.90    80.70   2%1 <
   8   6  -4   523.35   450.10   103.50   2%1 o
   8   8  -4    39.81   156.60    83.50   2%1 <
   9 -17  -4   288.68    82.30    79.70   2%1 <
   9 -15  -4    41.64   148.50    84.10   2%1 <
   9 -13  -4    47.83    59.80    79.20   2%1 <
   9 -11  -4    33.37   -21.30    55.60   2%1 <
   9  -9  -4     3.15    58.20    67.50   2%1 <
   9  13  -5     9.39    73.80    64.70   2%1 <
  10  -2  -5   112.81   158.30    80.40   2%1 <
  10   2  -5    21.49   137.20    62.90   2%1 <
  10   4  -5    11.29    97.90    72.60   2%1 <
  10   6  -5    29.24    38.70    64.40   2%1 <
  10   8  -5     8.34    -1.50    37.90   2%1 <
  11 -11  -5     1.46    -2.30    52.80   2%1 <
  11  -9  -5    58.73    30.10    56.50   2%1 <
 -10  12   4    46.58    89.40    85.70   3%1 <
  -9  -5   4    69.95   209.80    83.60   3%1 <
  -9  -3   4    23.43    11.20    66.10   3%1 <
  -9  -1   4   324.93   523.30   107.80   3%1 o
  -9   1   4   351.87   288.60    92.70   3%1 o
  -9   3   4     4.17    69.40    73.60   3%1 <
  -9   5   4    36.51    95.90    75.50   3%1 <
  -8 -12   4    57.06   144.10    79.10   3%1 <
  -8  16   3   398.84   563.60   112.40   3%1 o
  -8  18   3   586.06   599.30   122.80   3%1 o
  -7   3   3   255.62   175.00    94.80   3%1 <
  -7   5   3    82.83   126.20    93.00   3%1 <
  -7   7   3  1245.00  1238.30   160.00   3%1 o
  -6 -18   3   696.49   671.70   118.00   3%1 o
  -6 -16   3  1167.70  1292.90   134.40   3%1 o
  -6 -14   3   170.10   340.30   109.00   3%1 o
  -6 -12   3     9.70    36.50    70.60   3%1 <
  -6 -10   3    28.97    52.60    70.90   3%1 <
  -6  -8   3   151.15   191.80    86.30   3%1 <
  -6  20   2   267.45   321.70   126.90   3%1 <
  -5   7   2   657.34   852.50   189.70   3%1 o
  -5   9   2  1102.20   960.90   199.20   3%1 o
  -4 -10   2   585.43   969.40   167.60   3%1 o
  -4  -8   2  1090.70  1287.90   180.80   3%1 o
  -4  -6   2   300.87   216.80   129.20   3%1 <
  -3  11   1 10878.00 10444.10   365.40   3%1 o
  -2  -4   1   295.01   314.70   191.20   3%1 <
  -2  -2   1   132.50   377.30   231.10   3%1 <
  -1 -23   1    46.12    12.00    89.60   3%1 <
   1 -23   0   148.52   317.80   140.20   3%1 <
   1 -21   0    35.58   195.80   145.10   3%1 <
   1  15  -1   139.23   359.20   131.20   3%1 <
   1  17  -1    43.74    72.00    99.80   3%1 <
   2   2  -1   191.47   236.20   217.30   3%1 <
   2   4  -1   360.13   331.60   190.30   3%1 <
   3 -17  -1  1238.70  1394.10   252.50   3%1 o
   3  17  -2   790.28  1110.70   140.10   3%1 o
   3  19  -2  1140.50  1095.40   131.30   3%1 o
   4   4  -2  1140.20  1584.20   199.10   3%1 o
   4   6  -2   367.35   180.00   124.20   3%1 <
   5 -15  -2   260.82   227.10   124.50   3%1 <
   5 -13  -2   216.67   167.10   135.00   3%1 <
   5 -11  -2   197.18   273.60   159.10   3%1 <
   5  17  -3    41.11   105.80   105.90   3%1 <
   5  19  -3    59.53   106.00    93.80   3%1 <
   5  21  -3    16.31   -16.20    63.30   3%1 <
   6   4  -3   349.63   574.70   126.70   3%1 o
   6   6  -3    20.28   143.80    83.20   3%1 <
   6   8  -3   444.30   279.90    91.90   3%1 o
   6  10  -3    39.96   182.90    81.10   3%1 <
   7 -13  -3    82.46   150.60    92.60   3%1 <
   7 -11  -3   290.98   234.90   101.60   3%1 <
   7  -9  -3   409.92   441.10   125.40   3%1 o
   7  -7  -3   983.41  1299.20   159.90   3%1 o
   7  17  -4    99.43    25.10    67.90   3%1 <
   8   4  -4    50.71   145.90    80.70   3%1 <
   8   6  -4   714.53   450.10   103.50   3%1 o
   8   8  -4    53.01   156.60    83.50   3%1 <
   8  10  -4    14.40    67.30    71.20   3%1 <
   8  12  -4   239.45   112.70    71.30   3%1 <
   9 -13  -4    54.20    59.80    79.20   3%1 <
   9 -11  -4    31.92   -21.30    55.60   3%1 <
   9  -9  -4     3.33    58.20    67.50   3%1 <
   9  -7  -4    28.76    14.00    76.40   3%1 <
   9  -5  -4    36.42   -11.40    59.90   3%1 <
   9  -3  -4     4.41    24.30    66.80   3%1 <
  10   4  -5     8.94    97.90    72.60   3%1 <
  10   6  -5    21.74    38.70    64.40   3%1 <
  10   8  -5     8.35    -1.50    37.90   3%1 <
  10  10  -5   344.82   206.20    72.30   3%1 <
  10  12  -5   152.03   107.90    66.60   3%1 <
  11 -11  -5     1.67    -2.30    52.80   3%1 <
  11  -9  -5    60.15    30.10    56.50   3%1 <
  11  -7  -5    56.25     1.50    54.40   3%1 <
  11  -5  -5    17.73    29.90    44.90   3%1 <
  11  -3  -5    44.57    72.50    65.70   3%1 <
  11  -1  -5    35.52    51.30    65.10   3%1 <
 -10   8   4   335.77   339.80    94.90   4%1 o
 -10  10   4   390.36   358.40    98.20   4%1 o
 -10  12   4    47.10    89.40    85.70   4%1 <
  -9 -11   4    44.33    95.70    58.80   4%1 <
  -9  -9   4     5.40    24.60    65.10   4%1 <
  -9  -7   4    10.52    -6.50    40.60   4%1 <
  -9  -5   4   118.20   209.80    83.60   4%1 <
  -9  -3   4    18.26    11.20    66.10   4%1 <
  -9  -1   4   313.53   523.30   107.80   4%1 o
  -8  14   3   188.94   150.60   104.90   4%1 <
  -8  16   3   402.38   563.60   112.40   4%1 o
  -7  -3   3   167.25   156.00    90.30   4%1 <
  -7  -1   3     6.51     5.20    74.50   4%1 <
  -7   1   3    25.94    54.20    82.60   4%1 <
  -7   3   3   259.30   175.00    94.80   4%1 <
  -6 -18   3   424.57   671.70   118.00   4%1 o
  -6 -16   3  1507.10  1292.90   134.40   4%1 o
  -6 -14   3   155.44   340.30   109.00   4%1 o
  -6  20   2   267.66   321.70   126.90   4%1 <
  -5   5   2    27.68   265.40   157.10   4%1 <
  -5   7   2   649.28   852.50   189.70   4%1 o
  -4 -16   2   109.98   126.90   114.50   4%1 <
  -4 -14   2   221.23   212.80   126.10   4%1 <
  -4 -12   2   122.66    51.60   101.60   4%1 <
  -4 -10   2   590.04   969.40   167.60   4%1 o
  -4  -8   2  1047.20  1287.90   180.80   4%1 o
  -3  11   1 10955.00 10444.10   365.40   4%1 o
  -2  -6   1   255.71   301.50   166.70   4%1 <
  -2  -4   1   296.80   314.70   191.20   4%1 <
  -1  15   0   418.20   512.90   192.20   4%1 <
   1 -23   0   137.59   317.80   140.20   4%1 <
   1  17  -1    39.43    72.00    99.80   4%1 <
   1  19  -1    35.33   -19.60    95.70   4%1 <
   2   4  -1   324.48   331.60   190.30   4%1 <
   3 -15  -1  1274.30  2335.80   275.70   4%1 o
   3  19  -2  1191.40  1095.40   131.30   4%1 o
   3  21  -2   664.74   692.80   116.70   4%1 o
   3  23  -2   530.96   755.80   112.00   4%1 o
   4   6  -2   335.10   180.00   124.20   4%1 <
   4   8  -2  1075.90  1122.50   169.00   4%1 o
   4  10  -2   671.88  1018.90   159.00   4%1 o
   5 -11  -2   201.94   273.60   159.10   4%1 <
   5  -9  -2   809.11   638.70   202.60   4%1 o
   5  21  -3    32.96   -16.20    63.30   4%1 <
   6   8  -3   382.53   279.90    91.90   4%1 o
   6  10  -3    43.83   182.90    81.10   4%1 <
   6  12  -3    29.65    60.60    69.90   4%1 <
   6  14  -3   244.89   281.40    88.90   4%1 o
   7  -9  -3   400.03   441.10   125.40   4%1 o
   7  -7  -3   995.82  1299.20   159.90   4%1 o
   7  -5  -3   115.52   179.40   105.40   4%1 <
   7  -3  -3   304.83   254.00    98.00   4%1 <
   8  10  -4    10.81    67.30    71.20   4%1 <
   8  12  -4   159.63   112.70    71.30   4%1 <
   8  14  -4   154.57    66.00    67.40   4%1 <
   8  16  -4   371.43   179.20    77.40   4%1 <
   9  -7  -4    27.06    14.00    76.40   4%1 <
   9  -5  -4    33.39   -11.40    59.90   4%1 <
   9  -3  -4     5.20    24.30    66.80   4%1 <
   9  -1  -4   181.83   167.20    69.90   4%1 <
   9   1  -4   230.39   343.20    95.70   4%1 o
   9   3  -4    12.96    14.40    63.30   4%1 <
  10  10  -5   260.87   206.20    72.30   4%1 <
  10  12  -5   264.32   107.90    66.60   4%1 <
  11  -5  -5    15.62    29.90    44.90   4%1 <
  11  -3  -5    54.20    72.50    65.70   4%1 <
  11  -1  -5    72.36    51.30    65.10   4%1 <
  11   1  -5    78.60   130.10    70.30   4%1 <
  11   3  -5    36.23    -9.20    59.30   4%1 <
  11   5  -5     9.59    30.80    48.30   4%1 <
  11   7  -5    11.83    42.70    63.30   4%1 <
 -10   2   4   510.65   691.20   116.30   5%1 o
 -10   4   4   170.49   401.10   106.50   5%1 o
 -10   6   4   343.48   354.90    99.00   5%1 o
 -10   8   4   367.89   339.80    94.90   5%1 o
 -10  10   4   372.44   358.40    98.20   5%1 o
  -9 -11   4    37.57    95.70    58.80   5%1 <
  -9  -9   4     7.20    24.60    65.10   5%1 <
  -9  -7   4    13.74    -6.50    40.60   5%1 <
  -8  10   3   340.43   351.20   123.20   5%1 <
  -8  12   3    90.87    43.40    98.60   5%1 <
  -8  14   3   199.05   150.60   104.90   5%1 <
  -7  -9   3   394.45   438.40   118.80   5%1 o
  -7  -7   3   901.58   837.80   137.60   5%1 o
  -7  -5   3    55.95    80.40    98.10   5%1 <
  -7  -3   3   155.57   156.00    90.30   5%1 <
  -7  -1   3     7.74     5.20    74.50   5%1 <
  -7   1   3    42.49    54.20    82.60   5%1 <
  -6  18   2    18.15   -18.40   116.40   5%1 <
  -5   3   2   889.00  1148.90   224.70   5%1 o
  -5   5   2    27.38   265.40   157.10   5%1 <
  -4 -22   2     8.85   -30.80    72.30   5%1 <
  -4 -20   2    38.13    12.60    76.30   5%1 <
  -4 -18   2    31.87   -65.00    75.80   5%1 <
  -4 -16   2   113.21   126.90   114.50   5%1 <
  -4 -14   2   266.61   212.80   126.10   5%1 <
  -4 -12   2   137.26    51.60   101.60   5%1 <
  -2 -10   1   526.42   442.00   152.90   5%1 <
  -2  -8   1    49.27    28.80   143.10   5%1 <
  -2  -6   1   266.36   301.50   166.70   5%1 <
  -1  15   0   378.63   512.90   192.20   5%1 <
   1  19  -1    45.99   -19.60    95.70   5%1 <
   1  21  -1    19.35   -44.00    91.60   5%1 <
   2   6  -1   210.77   198.70   151.90   5%1 <
   3 -15  -1  1439.80  2335.80   275.70   5%1 o
   3  21  -2   679.59   692.80   116.70   5%1 o
   3  23  -2   607.53   755.80   112.00   5%1 o
   4   8  -2  1100.90  1122.50   169.00   5%1 o
   4  10  -2   701.15  1018.90   159.00   5%1 o
   4  12  -2    94.16    47.10    80.60   5%1 <
   5  -9  -2   832.48   638.70   202.60   5%1 o
   5  -7  -2   704.41   661.30   185.40   5%1 o
   5  -5  -2    50.99   355.50   167.70   5%1 <
   6  12  -3    45.60    60.60    69.90   5%1 <
   6  14  -3   297.27   281.40    88.90   5%1 o
   6  16  -3   787.07  1157.10   123.30   5%1 o
   6  18  -3   748.71   603.00    99.70   5%1 o
   7  -5  -3   132.43   179.40   105.40   5%1 <
   7  -3  -3   307.54   254.00    98.00   5%1 <
   7  -1  -3     9.88   -27.00    73.60   5%1 <
   7   1  -3    69.18     6.80    66.60   5%1 <
   7   3  -3   185.63   156.70    90.00   5%1 <
   8  14  -4   120.08    66.00    67.40   5%1 <
   8  16  -4   443.02   179.20    77.40   5%1 <
   8  18  -4   413.89   309.20    88.40   5%1 o
   9  -1  -4   156.06   167.20    69.90   5%1 <
   9   1  -4   227.15   343.20    95.70   5%1 o
   9   3  -4    12.21    14.40    63.30   5%1 <
   9   5  -4    44.81    46.30    52.70   5%1 <
   9   7  -4    27.98   -63.70    55.10   5%1 <
   9   9  -4    15.04    62.20    70.10   5%1 <
  10 -16  -4   503.74   410.30    99.60   5%1 o
  10 -14  -4   124.69   195.40    86.20   5%1 <
  10 -12  -4   651.98   485.00   104.50   5%1 o
  11   1  -5    44.97   130.10    70.30   5%1 <
  11   3  -5    30.25    -9.20    59.30   5%1 <
  11   5  -5    10.18    30.80    48.30   5%1 <
  11   7  -5     8.20    42.70    63.30   5%1 <
  11   9  -5   135.63    69.90    51.00   5%1 <
  11  11  -5     7.76   -31.50    51.50   5%1 <
  12 -10  -5    30.89    -3.90    55.10   5%1 <
  12  -8  -5    13.46   -20.40    50.80   5%1 <
  12  -6  -5     8.77    11.10    57.90   5%1 <
  12  -4  -5     3.82    -3.00    53.20   5%1 <
 -10  -8   4    69.08   210.60    89.30   6%1 <
 -10  -6   4    39.97   115.20    68.40   6%1 <
 -10  -4   4   387.28   314.10   101.10   6%1 o
 -10  -2   4   358.30   401.80    96.70   6%1 o
 -10   0   4  2885.60  2710.90   171.90   6%1 o
 -10   2   4   634.20   691.20   116.30   6%1 o
 -10   4   4   170.74   401.10   106.50   6%1 o
  -8   6   3    92.07   265.80   124.20   6%1 <
  -8   8   3   440.62   687.40   145.50   6%1 o
  -8  10   3   278.38   351.20   123.20   6%1 <
  -8  12   3    77.34    43.40    98.60   6%1 <
  -7 -19   3    59.80     1.30    39.00   6%1 <
  -7 -17   3    35.56    77.00    77.00   6%1 <
  -7 -15   3    32.90    23.80    72.40   6%1 <
  -7 -13   3    55.57    86.90    75.30   6%1 <
  -7 -11   3   285.29   268.10    95.80   6%1 <
  -7  -9   3   416.21   438.40   118.80   6%1 o
  -7  -7   3   610.26   837.80   137.60   6%1 o
  -7  -5   3    50.65    80.40    98.10   6%1 <
  -6  16   2   423.10   612.90   155.70   6%1 o
  -6  18   2    18.20   -18.40   116.40   6%1 <
  -5  -1   2  2811.10  2543.90   267.00   6%1 o
  -5   1   2  3087.90  3028.30   278.70   6%1 o
  -5   3   2   745.97  1148.90   224.70   6%1 o
  -4 -22   2     7.52   -30.80    72.30   6%1 <
  -4 -20   2    31.98    12.60    76.30   6%1 <
  -4 -18   2    24.42   -65.00    75.80   6%1 <
  -3   9   1  2997.20  3499.70   292.00   6%1 o
  -2 -14   1   150.38   229.80   117.90   6%1 <
  -2 -12   1   171.38   276.10   129.20   6%1 <
  -2 -10   1   422.21   442.00   152.90   6%1 <
  -2  -8   1    45.93    28.80   143.10   6%1 <
   1  21  -1    12.77   -44.00    91.60   6%1 <
   1  23  -1    35.80    87.60    94.90   6%1 <
   2   6  -1   160.12   198.70   151.90   6%1 <
   2   8  -1   840.01   615.90   174.60   6%1 o
   3 -13  -1   237.46   557.20   221.90   6%1 <
   4  12  -2    77.43    47.10    80.60   6%1 <
   4  14  -2   188.31   125.00   117.70   6%1 <
   4  16  -2   129.32   133.30   105.50   6%1 <
   5  -5  -2    51.94   355.50   167.70   6%1 <
   5  -3  -2   927.85   915.90   199.80   6%1 o
   5  -1  -2  3275.00  2668.50   262.90   6%1 o
   6  16  -3  1242.90  1157.10   123.30   6%1 o
   6  18  -3   411.55   603.00    99.70   6%1 o
   6  20  -3    93.83   196.10    86.60   6%1 <
   7  -1  -3     7.22   -27.00    73.60   6%1 <
   7   1  -3    53.80     6.80    66.60   6%1 <
   7   3  -3   148.53   156.70    90.00   6%1 <
   7   5  -3    16.23    38.40    77.70   6%1 <
   7   7  -3   723.06   674.40   126.20   6%1 o
   8 -20  -3    40.27    55.30    88.80   6%1 <
   8 -18  -3   581.73   566.70   118.10   6%1 o
   8 -16  -3   583.59   736.30   128.60   6%1 o
   9   5  -4    39.87    46.30    52.70   6%1 <
   9   7  -4    27.04   -63.70    55.10   6%1 <
   9   9  -4    17.74    62.20    70.10   6%1 <
   9  11  -4    16.27    76.20    56.20   6%1 <
   9  13  -4    15.74    91.80    72.40   6%1 <
   9  15  -4   380.18   401.40    93.40   6%1 o
  10 -16  -4   378.26   410.30    99.60   6%1 o
  10 -14  -4   111.89   195.40    86.20   6%1 <
  10 -12  -4   558.99   485.00   104.50   6%1 o
  10 -10  -4   255.10   491.00   107.30   6%1 o
  10  -8  -4   273.04   407.10    99.50   6%1 o
  10  -6  -4    45.99   144.70    86.00   6%1 <
  10  -4  -4   282.16   353.20   103.10   6%1 o
  11   9  -5    88.86    69.90    51.00   6%1 <
  11  11  -5    10.06   -31.50    51.50   6%1 <
  12 -10  -5    23.24    -3.90    55.10   6%1 <
  12  -8  -5    13.05   -20.40    50.80   6%1 <
  12  -6  -5     6.40    11.10    57.90   6%1 <
  12  -4  -5     1.77    -3.00    53.20   6%1 <
  12  -2  -5    48.57    78.70    63.40   6%1 <
  12   2  -5    73.29    30.90    62.50   6%1 <
  12   4  -5    12.84    64.90    67.10   6%1 <
 -11   7   4   510.94   610.50   117.50   7%1 o
 -11   9   4   318.30   296.90    95.30   7%1 o
 -10 -10   4   697.78   470.10   106.00   7%1 o
 -10  -8   4   214.71   210.60    89.30   7%1 <
 -10  -6   4    41.49   115.20    68.40   7%1 <
 -10  -4   4   484.01   314.10   101.10   7%1 o
 -10  -2   4   484.28   401.80    96.70   7%1 o
  -8   2   3   387.97   362.20   104.00   7%1 o
  -8   4   3    63.21   112.80   105.20   7%1 <
  -8   6   3   115.10   265.80   124.20   7%1 <
  -8   8   3   461.31   687.40   145.50   7%1 o
  -7 -19   3    47.82     1.30    39.00   7%1 <
  -7 -17   3    54.39    77.00    77.00   7%1 <
  -7 -15   3    30.72    23.80    72.40   7%1 <
  -7 -13   3    45.64    86.90    75.30   7%1 <
  -7 -11   3   303.44   268.10    95.80   7%1 <
  -6  14   2  1398.20  1711.00   171.80   7%1 o
  -6  16   2   546.89   612.90   155.70   7%1 o
  -5  -7   2   195.45   462.10   157.80   7%1 <
  -5  -5   2    48.47   184.70   136.30   7%1 <
  -5  -3   2   741.24   915.50   196.20   7%1 o
  -5  -1   2  3118.00  2543.90   267.00   7%1 o
  -5   1   2  3612.60  3028.30   278.70   7%1 o
  -3   9   1  3110.90  3499.70   292.00   7%1 o
  -2 -22   1    33.91    50.50    85.60   7%1 <
  -2 -20   1    75.47    51.10   104.40   7%1 <
  -2 -18   1   105.81   235.50   110.90   7%1 <
  -2 -16   1   137.28   175.40   115.60   7%1 <
  -2 -14   1   153.00   229.80   117.90   7%1 <
  -2 -12   1   128.57   276.10   129.20   7%1 <
  -1  17   0   216.58   620.60   182.10   7%1 o
   1  23  -1    42.87    87.60    94.90   7%1 <
   2   8  -1   668.80   615.90   174.60   7%1 o
   2  10  -1   242.88   363.40   158.00   7%1 <
   3 -13  -1   271.07   557.20   221.90   7%1 <
   3 -11  -1  9779.70 11252.90   385.70   7%1 o
   4  14  -2   208.70   125.00   117.70   7%1 <
   4  16  -2   125.85   133.30   105.50   7%1 <
   4  18  -2    38.29    14.40    82.70   7%1 <
   4  20  -2    87.29    88.60    80.10   7%1 <
   5  -3  -2   977.40   915.90   199.80   7%1 o
   5  -1  -2  3464.80  2668.50   262.90   7%1 o
   5   1  -2  3374.70  2446.40   255.60   7%1 o
   5   3  -2   795.49   920.40   207.40   7%1 o
   6  20  -3   108.00   196.10    86.60   7%1 <
   7   5  -3    15.25    38.40    77.70   7%1 <
   7   7  -3   812.75   674.40   126.20   7%1 o
   7   9  -3   136.33   224.50   103.20   7%1 <
   7  11  -3   136.22   208.60    87.80   7%1 <
   7  13  -3    49.06   198.90    83.40   7%1 <
   8 -20  -3    44.71    55.30    88.80   7%1 <
   8 -18  -3   653.73   566.70   118.10   7%1 o
   8 -16  -3   619.16   736.30   128.60   7%1 o
   8 -14  -3   133.05   141.50    91.20   7%1 <
   8 -12  -3    35.50   115.50    97.30   7%1 <
   8 -10  -3   251.11   483.60   132.50   7%1 o
   8  -8  -3  1122.10  1061.20   152.50   7%1 o
   9  11  -4    23.13    76.20    56.20   7%1 <
   9  13  -4    17.53    91.80    72.40   7%1 <
   9  15  -4   324.46   401.40    93.40   7%1 o
   9  17  -4    27.86   100.60    63.50   7%1 <
  10 -10  -4   279.36   491.00   107.30   7%1 o
  10  -8  -4   285.46   407.10    99.50   7%1 o
  10  -6  -4    47.57   144.70    86.00   7%1 <
  10  -4  -4   238.78   353.20   103.10   7%1 o
  10  -2  -4   256.04   520.10   114.80   7%1 o
  10   0  -4  2200.20  2563.30   165.30   7%1 o
  10   2  -4   356.17   303.20   100.50   7%1 o
  10   4  -4   415.63   283.70    93.20   7%1 o
  12  -2  -5    76.45    78.70    63.40   7%1 <
  12   2  -5    77.05    30.90    62.50   7%1 <
  12   4  -5    13.72    64.90    67.10   7%1 <
  12   6  -5    20.24   -50.50    53.30   7%1 <
  12   8  -5    26.37    72.20    52.50   7%1 <
  12  10  -5    88.19    98.80    65.90   7%1 <
  13  -9  -5   184.53   223.10    76.10   7%1 <
 -11  -3   4   176.84   353.70   106.20   8%1 o
 -11  -1   4   247.94   313.00   108.90   8%1 <
 -11   1   4   230.08   356.50   117.90   8%1 o
 -11   3   4   519.31   320.50   101.10   8%1 o
 -11   5   4   167.09   165.00    83.00   8%1 <
 -11   7   4   632.48   610.50   117.50   8%1 o
 -11   9   4   324.44   296.90    95.30   8%1 o
 -10 -10   4   297.61   470.10   106.00   8%1 o
  -9  15   3    82.43   235.40    98.70   8%1 <
  -9  17   3   198.22   357.60    99.40   8%1 o
  -8  -8   3   590.02   767.50   138.60   8%1 o
  -8  -6   3   113.18   160.10    97.40   8%1 <
  -8  -4   3    30.70   101.80    91.90   8%1 <
  -8  -2   3   349.29   446.60   113.30   8%1 o
  -8   2   3   335.61   362.20   104.00   8%1 o
  -8   4   3    55.43   112.80   105.20   8%1 <
  -6  12   2  8222.90  7204.60   255.50   8%1 o
  -6  14   2  1378.70  1711.00   171.80   8%1 o
  -5 -17   2   270.38   418.80   117.30   8%1 o
  -5 -15   2    31.05   158.90   105.20   8%1 <
  -5 -13   2   134.24    56.10   108.50   8%1 <
  -5 -11   2   152.19   115.30   108.20   8%1 <
  -5  -9   2   312.02   469.50   168.60   8%1 <
  -5  -7   2   179.43   462.10   157.80   8%1 <
  -5  -5   2    57.80   184.70   136.30   8%1 <
  -5  -3   2   774.12   915.50   196.20   8%1 o
  -3   7   1 14462.00 18031.70   418.60   8%1 o
  -2 -24   1    48.85   104.30    84.00   8%1 <
  -2 -22   1    35.09    50.50    85.60   8%1 <
  -2 -20   1    73.84    51.10   104.40   8%1 <
  -2 -18   1    69.62   235.50   110.90   8%1 <
  -2 -16   1   129.83   175.40   115.60   8%1 <
  -1  17   0   215.87   620.60   182.10   8%1 o
   2  10  -1   278.96   363.40   158.00   8%1 <
   2  12  -1    98.95   217.40   122.40   8%1 <
   3 -11  -1  9904.60 11252.90   385.70   8%1 o
   4  18  -2    37.42    14.40    82.70   8%1 <
   4  20  -2    63.63    88.60    80.10   8%1 <
   4  22  -2    40.18   115.70    79.50   8%1 <
   5   1  -2  3230.40  2446.40   255.60   8%1 o
   5   3  -2   714.46   920.40   207.40   8%1 o
   5   5  -2   169.95   263.90   146.40   8%1 <
   5   7  -2   284.13  4145.00   188.10   8%1 o
   7   9  -3   124.76   224.50   103.20   8%1 <
   7  11  -3   189.18   208.60    87.80   8%1 <
   7  13  -3    92.68   198.90    83.40   8%1 <
   7  15  -3    64.86    59.10    84.70   8%1 <
   7  17  -3    41.63    30.70    70.20   8%1 <
   8 -14  -3   157.79   141.50    91.20   8%1 <
   8 -12  -3    31.24   115.50    97.30   8%1 <
   8 -10  -3   292.22   483.60   132.50   8%1 o
   8  -8  -3   967.74  1061.20   152.50   8%1 o
   8  -6  -3    64.64   203.90   114.00   8%1 <
   8  -4  -3    97.01   162.60    91.90   8%1 <
   8  -2  -3   243.88   268.50   106.60   8%1 <
   9  17  -4    80.04   100.60    63.50   8%1 <
  10  -2  -4   300.96   520.10   114.80   8%1 o
  10   0  -4  3283.90  2563.30   165.30   8%1 o
  10   2  -4   328.09   303.20   100.50   8%1 o
  10   4  -4   525.77   283.70    93.20   8%1 o
  10   6  -4    67.16   198.80    85.70   8%1 <
  10   8  -4   523.21   328.00    89.80   8%1 o
  10  10  -4   235.81   240.10    83.60   8%1 <
  10  12  -4   150.78   227.50    83.80   8%1 <
  11 -15  -4    11.87    67.90    68.20   8%1 <
  12   6  -5    15.67   -50.50    53.30   8%1 <
  12   8  -5    16.35    72.20    52.50   8%1 <
  12  10  -5    97.56    98.80    65.90   8%1 <
  13  -9  -5   254.37   223.10    76.10   8%1 <
  13  -7  -5   335.83   450.20    89.50   8%1 o
  13  -5  -5    18.14    35.20    47.50   8%1 <
  13  -3  -5    13.37    30.90    59.40   8%1 <
  13  -1  -5   284.72   295.00    80.10   8%1 o
  13   1  -5   905.26   384.70    75.50   8%1 o
  13   3  -5    10.33    46.60    61.50   8%1 <
 -11  -7   4   284.45   451.00   105.80   9%1 o
 -11  -5   4    57.25   168.10    90.30   9%1 <
 -11  -3   4   126.47   353.70   106.20   9%1 o
 -11  -1   4   211.90   313.00   108.90   9%1 <
 -11   1   4   185.18   356.50   117.90   9%1 o
 -11   3   4   483.97   320.50   101.10   9%1 o
 -11   5   4   142.05   165.00    83.00   9%1 <
  -9  11   3   445.93   544.20   116.90   9%1 o
  -9  13   3    70.00   201.70    99.90   9%1 <
  -9  15   3    86.04   235.40    98.70   9%1 <
  -9  17   3   182.82   357.60    99.40   9%1 o
  -8 -18   3   116.21   206.90    78.50   9%1 <
  -8 -16   3   154.95   350.40    92.70   9%1 o
  -8 -14   3   116.84   164.70    84.00   9%1 <
  -8 -12   3    96.34   100.80    84.60   9%1 <
  -8 -10   3   279.52   333.70   109.60   9%1 o
  -8  -8   3   619.94   767.50   138.60   9%1 o
  -8  -6   3   107.89   160.10    97.40   9%1 <
  -8  -4   3    31.24   101.80    91.90   9%1 <
  -8  -2   3   286.32   446.60   113.30   9%1 o
  -6   8   2  3771.00  3660.10   214.60   9%1 o
  -6  10   2  4900.20  5792.20   247.70   9%1 o
  -6  12   2  7841.50  7204.60   255.50   9%1 o
  -5 -23   2    23.29     1.80    64.50   9%1 <
  -5 -21   2   110.48   212.00    90.00   9%1 <
  -5 -19   2    49.21   129.80    94.00   9%1 <
  -5 -17   2   249.95   418.80   117.30   9%1 o
  -5 -15   2    24.34   158.90   105.20   9%1 <
  -5 -13   2   137.71    56.10   108.50   9%1 <
  -5 -11   2   176.95   115.30   108.20   9%1 <
  -5  -9   2   331.64   469.50   168.60   9%1 <
  -3   5   1 20241.00 19520.90   439.80   9%1 o
  -3   7   1 14001.00 18031.70   418.60   9%1 o
  -2 -24   1    54.96   104.30    84.00   9%1 <
  -1  19   0    98.98   182.60   148.20   9%1 <
   2  12  -1    80.98   217.40   122.40   9%1 <
   2  14  -1    93.23    94.10   110.50   9%1 <
   2  16  -1    83.67    -5.60   101.30   9%1 <
   3 -11  -1  9815.70 11252.90   385.70   9%1 o
   3  -9  -1  3714.70  3637.70   299.40   9%1 o
   3  -7  -1 17830.00 15026.80   406.20   9%1 o
   4  22  -2    37.56   115.70    79.50   9%1 <
   5   5  -2   163.14   263.90   146.40   9%1 <
   5   7  -2   299.56  4145.00   188.10   9%1 o
   5   9  -2   565.87   670.60   171.00   9%1 o
   5  11  -2    61.70     4.80   103.10   9%1 <
   7  15  -3    49.44    59.10    84.70   9%1 <
   7  17  -3    45.95    30.70    70.20   9%1 <
   7  19  -3    32.96    33.00    65.20   9%1 <
   7  21  -3    98.83    92.50    68.70   9%1 <
   8  -6  -3    48.23   203.90   114.00   9%1 <
   8  -4  -3    99.35   162.60    91.90   9%1 <
   8  -2  -3   307.51   268.50   106.60   9%1 <
   8   2  -3   143.66   185.40    93.20   9%1 <
   8   4  -3    88.97   106.70    97.50   9%1 <
   8   6  -3    39.98   111.80    96.80   9%1 <
  10   6  -4    74.94   198.80    85.70   9%1 <
  10   8  -4   535.13   328.00    89.80   9%1 o
  10  10  -4   343.44   240.10    83.60   9%1 <
  10  12  -4   209.14   227.50    83.80   9%1 <
  10  14  -4    34.44   171.40    60.40   9%1 <
  10  16  -4   163.44   204.60    73.60   9%1 <
  11 -15  -4    10.32    67.90    68.20   9%1 <
  11 -13  -4   233.03   385.40    88.00   9%1 o
  11 -11  -4   211.91   303.40    86.80   9%1 o
  11  -9  -4   267.09   339.90    96.20   9%1 o
  11  -7  -4   665.94   494.50   106.70   9%1 o
  11  -5  -4   203.76   159.40    84.10   9%1 <
  11  -3  -4   432.12   285.60    94.40   9%1 o
  13  -7  -5   267.63   450.20    89.50   9%1 o
  13  -5  -5    15.71    35.20    47.50   9%1 <
  13  -3  -5    14.29    30.90    59.40   9%1 <
  13  -1  -5   357.96   295.00    80.10   9%1 o
  13   1  -5   724.21   384.70    75.50   9%1 o
  13   3  -5    12.15    46.60    61.50   9%1 <
  13   5  -5     8.03   -43.00    50.60   9%1 <
  13   7  -5    20.75   131.80    54.60   9%1 <
  13   9  -5    26.24   145.00    72.60   9%1 <
 -12   4   4    69.02   269.00    93.30  10%1 <
 -12   6   4   135.64   243.30    89.60  10%1 <
 -12   8   4    31.95    64.40    72.30  10%1 <
 -11  -7   4   247.68   451.00   105.80  10%1 o
 -11  -5   4    53.62   168.10    90.30  10%1 <
  -9   5   3   763.20  1622.60   165.00  10%1 o
  -9   7   3   122.07   353.50   106.00  10%1 o
  -9   9   3   207.72   390.20   103.60  10%1 o
  -9  11   3   432.06   544.20   116.90  10%1 o
  -9  13   3    60.72   201.70    99.90  10%1 <
  -8 -18   3   130.87   206.90    78.50  10%1 <
  -8 -16   3   182.98   350.40    92.70  10%1 o
  -8 -14   3   100.96   164.70    84.00  10%1 <
  -8 -12   3    82.90   100.80    84.60  10%1 <
  -8 -10   3   263.22   333.70   109.60  10%1 o
  -6   4   2  9318.70  9301.30   295.90  10%1 o
  -6   6   2   320.90   586.70   161.60  10%1 o
  -6   8   2  3770.30  3660.10   214.60  10%1 o
  -6  10   2  4670.60  5792.20   247.70  10%1 o
  -5 -23   2    19.25     1.80    64.50  10%1 <
  -5 -21   2    94.34   212.00    90.00  10%1 <
  -5 -19   2    43.05   129.80    94.00  10%1 <
  -4  22   1   328.54   808.70   277.70  10%1 <
  -3   3   1  3328.60  4406.70   335.30  10%1 o
  -3   5   1 19711.00 19520.90   439.80  10%1 o
  -1  19   0   101.37   182.60   148.20  10%1 <
   2  14  -1    87.02    94.10   110.50  10%1 <
   2  16  -1    78.38    -5.60   101.30  10%1 <
   2  18  -1    57.35    44.40    96.20  10%1 <
   3  -9  -1  3578.30  3637.70   299.40  10%1 o
   3  -7  -1 17583.00 15026.80   406.20  10%1 o
   3  -5  -1 19039.00 18675.50   441.10  10%1 o
   5   9  -2   509.68   670.60   171.00  10%1 o
   5  11  -2    55.85     4.80   103.10  10%1 <
   5  13  -2    92.91   154.70   108.70  10%1 <
   5  15  -2    45.96    43.20    92.40  10%1 <
   6 -20  -2   199.70   214.20   123.20  10%1 <
   6 -18  -2    93.85   257.50   130.10  10%1 <
   6 -16  -2   586.55   573.80   158.70  10%1 o
   6 -14  -2   945.76  1799.20   191.70  10%1 o
   6 -12  -2  2849.30  3672.20   234.20  10%1 o
   7  19  -3    34.57    33.00    65.20  10%1 <
   7  21  -3    79.79    92.50    68.70  10%1 <
   8   2  -3   142.23   185.40    93.20  10%1 <
   8   4  -3    78.08   106.70    97.50  10%1 <
   8   6  -3    36.56   111.80    96.80  10%1 <
   8   8  -3   776.66   482.90   119.30  10%1 o
   8  10  -3   182.27   152.60    89.50  10%1 <
   8  12  -3    41.98    64.20    80.10  10%1 <
  10  14  -4    41.78   171.40    60.40  10%1 <
  10  16  -4   106.73   204.60    73.60  10%1 <
  11 -13  -4   235.43   385.40    88.00  10%1 o
  11 -11  -4   233.43   303.40    86.80  10%1 o
  11  -9  -4   279.85   339.90    96.20  10%1 o
  11  -7  -4   575.80   494.50   106.70  10%1 o
  11  -5  -4   215.09   159.40    84.10  10%1 <
  11  -3  -4   393.48   285.60    94.40  10%1 o
  11  -1  -4   367.10   286.60   107.40  10%1 <
  11   1  -4   324.14   225.20    98.80  10%1 <
  11   3  -4   119.68   226.80    92.10  10%1 <
  11   5  -4    87.16   200.40    93.80  10%1 <
  11   7  -4   151.03   274.70    83.20  10%1 o
  13   5  -5     8.94   -43.00    50.60  10%1 <
  13   7  -5    23.22   131.80    54.60  10%1 <
  13   9  -5    27.26   145.00    72.60  10%1 <
  14  -6  -5    80.86    79.90    71.80  10%1 <
  14  -4  -5    59.68   127.20    74.80  10%1 <
  14  -2  -5   192.02   151.70    74.10  10%1 <
  14   2  -5    74.48    10.50    59.00  10%1 <
 -12  -6   4   220.11   177.60    81.70  11%1 <
 -12  -4   4   159.80   244.60    91.50  11%1 <
 -12  -2   4   469.39   394.40    97.20  11%1 o
 -12   0   4    72.81   214.80    91.00  11%1 <
 -12   2   4   569.09   637.50   111.40  11%1 o
 -12   4   4    84.04   269.00    93.30  11%1 <
 -12   6   4   174.82   243.30    89.60  11%1 <
 -12   8   4    36.03    64.40    72.30  11%1 <
  -9  -7   3   121.56   304.80   104.90  11%1 <
  -9  -5   3   415.72   687.10   124.60  11%1 o
  -9  -3   3  1265.30  1435.20   144.90  11%1 o
  -9  -1   3   260.36   829.80   132.80  11%1 o
  -9   1   3   263.21   768.20   142.60  11%1 o
  -9   3   3   641.96   993.70   144.00  11%1 o
  -9   5   3   890.34  1622.60   165.00  11%1 o
  -9   7   3   134.40   353.50   106.00  11%1 o
  -9   9   3   222.51   390.20   103.60  11%1 o
  -7  21   2    60.06   -18.70   104.60  11%1 <
  -6  -2   2  1177.50  2006.10   212.30  11%1 o
  -6   0   2  2153.00  4091.00   223.00  11%1 o
  -6   2   2  1660.60  2511.70   225.10  11%1 o
  -6   4   2 10765.00  9301.30   295.90  11%1 o
  -6   6   2   341.85   586.70   161.60  11%1 o
  -4  22   1   429.94   808.70   277.70  11%1 <
  -3   1   1 25716.00 28050.80   512.70  11%1 o
  -3   3   1  3989.10  4406.70   335.30  11%1 o
  -1  21   0   144.32   154.40   138.90  11%1 <
   2  18  -1    60.72    44.40    96.20  11%1 <
   2  20  -1    59.59    87.20   100.90  11%1 <
   3  -5  -1 22403.00 18675.50   441.10  11%1 o
   3  -3  -1  8087.10  5846.60   342.20  11%1 o
   3  -1  -1 23185.00 25766.80   509.20  11%1 o
   5  13  -2   100.79   154.70   108.70  11%1 <
   5  15  -2    49.56    43.20    92.40  11%1 <
   5  17  -2   246.41   402.30   109.70  11%1 o
   5  19  -2   293.12   196.80    81.50  11%1 <
   5  21  -2   120.85    90.00    75.80  11%1 <
   6 -20  -2   251.88   214.20   123.20  11%1 <
   6 -18  -2   128.90   257.50   130.10  11%1 <
   6 -16  -2   702.84   573.80   158.70  11%1 o
   6 -14  -2  1058.20  1799.20   191.70  11%1 o
   6 -12  -2  3318.70  3672.20   234.20  11%1 o
   6 -10  -2  5510.00  5372.80   254.50  11%1 o
   6  -8  -2  4011.20  3459.30   223.60  11%1 o
   6  -6  -2   424.71   673.20   178.20  11%1 o
   6  -4  -2  5257.70  6340.60   260.80  11%1 o
   8   8  -3   852.12   482.90   119.30  11%1 o
   8  10  -3   219.50   152.60    89.50  11%1 <
   8  12  -3    56.88    64.20    80.10  11%1 <
   8  14  -3   172.34   159.40    84.20  11%1 <
   8  16  -3   111.99   209.70    82.40  11%1 <
   8  18  -3   359.06   328.30    87.60  11%1 o
   9 -19  -3    48.69    76.10    87.40  11%1 <
   9 -17  -3    92.50   109.90    93.80  11%1 <
   9 -15  -3    87.41   184.30   105.90  11%1 <
   9 -13  -3   233.98   334.10   112.00  11%1 <
   9 -11  -3   959.88  1345.20   154.70  11%1 o
   9  -9  -3  1548.70  1899.70   163.00  11%1 o
   9  -7  -3   163.81   302.70   105.50  11%1 <
  11   1  -4   382.55   225.20    98.80  11%1 <
  11   3  -4   138.34   226.80    92.10  11%1 <
  11   5  -4    99.98   200.40    93.80  11%1 <
  11   7  -4   147.98   274.70    83.20  11%1 o
  11   9  -4   328.73   241.90    83.20  11%1 <
  11  11  -4   129.33    82.90    56.30  11%1 <
  11  13  -4   185.89   312.50    83.50  11%1 o
  11  15  -4    67.25    64.60    63.00  11%1 <
  14  -6  -5    81.12    79.90    71.80  11%1 <
  14  -4  -5    57.48   127.20    74.80  11%1 <
  14  -2  -5   219.33   151.70    74.10  11%1 <
  14   2  -5    87.29    10.50    59.00  11%1 <
  14   4  -5    65.55   135.10    74.00  11%1 <
  14   6  -5   118.29   117.40    56.90  11%1 <
 -12  -6   4   213.05   177.60    81.70  12%1 <
 -12  -4   4   144.52   244.60    91.50  12%1 <
 -12  -2   4   468.20   394.40    97.20  12%1 o
 -12   0   4    88.46   214.80    91.00  12%1 <
 -12   2   4   550.63   637.50   111.40  12%1 o
 -10  14   3   126.46   172.80    91.70  12%1 <
 -10  16   3   414.04   626.30   119.90  12%1 o
  -9 -17   3   128.46    83.10    71.60  12%1 <
  -9 -15   3   136.60   207.50    85.90  12%1 <
  -9 -13   3   193.95   362.20   102.00  12%1 o
  -9 -11   3   548.83   939.70   129.70  12%1 o
  -9  -9   3  1191.30  1617.40   153.00  12%1 o
  -9  -7   3   116.58   304.80   104.90  12%1 <
  -9  -5   3   411.98   687.10   124.60  12%1 o
  -9  -3   3  1262.60  1435.20   144.90  12%1 o
  -9  -1   3   280.56   829.80   132.80  12%1 o
  -9   1   3   246.71   768.20   142.60  12%1 o
  -9   3   3   657.56   993.70   144.00  12%1 o
  -7  19   2   162.43   299.00   123.80  12%1 <
  -7  21   2    60.18   -18.70   104.60  12%1 <
  -6 -22   2  1115.00   764.20   114.70  12%1 o
  -6 -20   2   234.39   336.20   114.90  12%1 <
  -6 -18   2   462.01   379.10   125.40  12%1 o
  -6 -16   2   410.92   348.10   123.80  12%1 <
  -6 -14   2   271.25   462.50   113.70  12%1 o
  -6 -12   2  1297.80  1746.50   158.10  12%1 o
  -6 -10   2  3089.50  2670.30   193.20  12%1 o
  -6  -8   2  2122.10  2734.20   203.50  12%1 o
  -6  -6   2   418.40   757.30   170.10  12%1 o
  -6  -4   2  3911.50  5285.90   234.40  12%1 o
  -6  -2   2  1201.00  2006.10   212.30  12%1 o
  -6   0   2  2217.80  4091.00   223.00  12%1 o
  -6   2   2  1638.40  2511.70   225.10  12%1 o
  -3  -5   1 15033.00 10096.00   333.00  12%1 o
  -3  -3   1  7225.10  5041.50   327.10  12%1 o
  -3  -1   1 20677.00 24242.40   490.60  12%1 o
  -3   1   1 25897.00 28050.80   512.70  12%1 o
  -1  21   0   144.47   154.40   138.90  12%1 <
  -1  23   0    53.07   107.70   126.10  12%1 <
   2  20  -1    61.27    87.20   100.90  12%1 <
   2  22  -1    48.70    14.30    80.20  12%1 <
   2  24  -1    11.39   -27.10    73.00  12%1 <
   3  -3  -1  8115.90  5846.60   342.20  12%1 o
   3  -1  -1 23815.00 25766.80   509.20  12%1 o
   3   1  -1 20608.00 21713.00   466.70  12%1 o
   3   3  -1  6785.00  4375.00   306.90  12%1 o
   5  17  -2   234.45   402.30   109.70  12%1 o
   5  19  -2   313.80   196.80    81.50  12%1 <
   5  21  -2   105.66    90.00    75.80  12%1 <
   5  23  -2    22.26    35.00    67.10  12%1 <
   6 -10  -2  5450.00  5372.80   254.50  12%1 o
   6  -8  -2  3903.50  3459.30   223.60  12%1 o
   6  -6  -2   417.99   673.20   178.20  12%1 o
   6  -4  -2  5229.60  6340.60   260.80  12%1 o
   6  -2  -2  1092.10  2150.00   194.20  12%1 o
   6   0  -2  3664.90  4080.80   234.30  12%1 o
   6   2  -2  1150.90  1646.90   184.80  12%1 o
   6   4  -2  4172.10  5447.80   246.10  12%1 o
   8  14  -3   167.55   159.40    84.20  12%1 <
   8  16  -3   103.18   209.70    82.40  12%1 <
   8  18  -3   427.14   328.30    87.60  12%1 o
   8  20  -3    37.27   -21.70    50.80  12%1 <
   9 -19  -3    56.45    76.10    87.40  12%1 <
   9 -17  -3    89.65   109.90    93.80  12%1 <
   9 -15  -3    87.56   184.30   105.90  12%1 <
   9 -13  -3   251.94   334.10   112.00  12%1 <
   9 -11  -3   900.12  1345.20   154.70  12%1 o
   9  -9  -3  1482.70  1899.70   163.00  12%1 o
   9  -7  -3   176.81   302.70   105.50  12%1 <
   9  -5  -3   360.97   628.80   124.60  12%1 o
   9  -3  -3  1607.00  1534.30   155.10  12%1 o
   9  -1  -3   495.78   590.70   119.20  12%1 o
   9   1  -3   410.36   606.60   122.70  12%1 o
   9   3  -3  1248.40  1145.90   133.40  12%1 o
   9   5  -3   429.52   674.60   126.30  12%1 o
  11  11  -4   120.50    82.90    56.30  12%1 <
  11  13  -4   169.66   312.50    83.50  12%1 o
  11  15  -4    59.99    64.60    63.00  12%1 <
  12 -14  -4    68.43    70.70    65.00  12%1 <
  12 -12  -4    62.49   273.80    86.80  12%1 o
  12 -10  -4   119.09   209.20    84.30  12%1 <
  12  -8  -4   178.70   495.90   107.80  12%1 o
  12  -6  -4   152.01    65.90    71.10  12%1 <
  12  -4  -4   274.62   265.00    90.20  12%1 <
  12  -2  -4   480.34   313.90    95.40  12%1 o
  12   0  -4   118.92   218.90    89.30  12%1 <
  12   2  -4   302.86   255.00    76.10  12%1 o
  12   4  -4   139.13   248.40    88.90  12%1 <
  14   4  -5    65.22   135.10    74.00  12%1 <
  14   6  -5   112.60   117.40    56.90  12%1 <
  15  -3  -5    25.27    89.20    53.40  12%1 <
  15  -1  -5    75.75    67.10    51.80  12%1 <
  15   1  -5   142.51    77.50    65.20  12%1 <
  15   3  -5    35.51    66.00    64.50  12%1 <
 -13  -1   4   617.87   554.40   131.50  13%1 o
 -13   1   4   326.24   499.10   127.90  13%1 o
 -13   3   4   296.91   231.10    92.20  13%1 <
 -10   6   3   111.02    94.20    93.60  13%1 <
 -10   8   3   207.48   265.40   116.20  13%1 <
 -10  10   3   263.91   356.00   109.90  13%1 o
 -10  12   3    81.32   228.50   107.60  13%1 <
 -10  14   3    99.20   172.80    91.70  13%1 <
 -10  16   3   357.79   626.30   119.90  13%1 o
  -9 -17   3    85.94    83.10    71.60  13%1 <
  -9 -15   3   128.15   207.50    85.90  13%1 <
  -9 -13   3   170.62   362.20   102.00  13%1 o
  -9 -11   3   445.82   939.70   129.70  13%1 o
  -7  15   2  1833.60  2366.90   212.50  13%1 o
  -7  17   2   638.33  1095.70   152.80  13%1 o
  -7  19   2   165.18   299.00   123.80  13%1 <
  -6 -22   2   943.65   764.20   114.70  13%1 o
  -6 -20   2   218.78   336.20   114.90  13%1 <
  -6 -18   2   417.39   379.10   125.40  13%1 o
  -6 -16   2   398.39   348.10   123.80  13%1 <
  -6 -14   2   234.47   462.50   113.70  13%1 o
  -6 -12   2  1127.20  1746.50   158.10  13%1 o
  -6 -10   2  2640.70  2670.30   193.20  13%1 o
  -6  -8   2  1845.80  2734.20   203.50  13%1 o
  -6  -6   2   319.69   757.30   170.10  13%1 o
  -6  -4   2  3518.10  5285.90   234.40  13%1 o
  -3 -23   1   685.57   788.80   127.90  13%1 o
  -3 -21   1  1286.90  1467.30   160.90  13%1 o
  -3 -19   1  1281.70  1079.50   155.90  13%1 o
  -3 -17   1   543.31   532.60   144.10  13%1 o
  -3 -15   1   570.92   433.00   139.90  13%1 o
  -3 -13   1   475.31   506.10   146.00  13%1 o
  -3 -11   1  2049.50  2649.30   199.20  13%1 o
  -3  -9   1  1587.70  2438.90   221.20  13%1 o
  -3  -7   1  9403.20 10003.90   330.30  13%1 o
  -3  -5   1 13411.00 10096.00   333.00  13%1 o
  -3  -3   1  6127.10  5041.50   327.10  13%1 o
  -1  23   0    39.59   107.70   126.10  13%1 <
  -1  25   0   181.09   313.20   130.30  13%1 <
   2  24  -1    12.75   -27.10    73.00  13%1 <
   3   1  -1 18960.00 21713.00   466.70  13%1 o
   3   3  -1  5997.60  4375.00   306.90  13%1 o
   3   5  -1 12219.00  9807.10   340.60  13%1 o
   3   7  -1  9836.20  9050.80   315.80  13%1 o
   5  23  -2    25.37    35.00    67.10  13%1 <
   6  -2  -2   899.34  2150.00   194.20  13%1 o
   6   0  -2  3569.50  4080.80   234.30  13%1 o
   6   2  -2  1028.30  1646.90   184.80  13%1 o
   6   4  -2  3896.30  5447.80   246.10  13%1 o
   6   6  -2   153.44   369.30   126.30  13%1 <
   6   8  -2  2549.70  2568.40   182.90  13%1 o
   6  10  -2  2688.30  2929.70   193.20  13%1 o
   6  12  -2  1548.10  2015.90   171.60  13%1 o
   9  -5  -3   327.52   628.80   124.60  13%1 o
   9  -3  -3  1463.30  1534.30   155.10  13%1 o
   9  -1  -3   467.98   590.70   119.20  13%1 o
   9   1  -3   420.03   606.60   122.70  13%1 o
   9   3  -3  1068.60  1145.90   133.40  13%1 o
   9   5  -3   372.72   674.60   126.30  13%1 o
   9   7  -3    58.31   276.20    98.20  13%1 <
   9   9  -3   850.16   748.40   122.30  13%1 o
   9  11  -3   359.47   439.50   109.40  13%1 o
   9  13  -3    72.62   140.90    79.30  13%1 <
   9  15  -3    99.74   185.50    83.10  13%1 <
  12 -14  -4    49.57    70.70    65.00  13%1 <
  12 -12  -4    51.27   273.80    86.80  13%1 o
  12 -10  -4   115.54   209.20    84.30  13%1 <
  12  -8  -4   143.30   495.90   107.80  13%1 o
  12  -6  -4   122.31    65.90    71.10  13%1 <
  12  -4  -4   249.23   265.00    90.20  13%1 <
  12  -2  -4   401.85   313.90    95.40  13%1 o
  12   0  -4   109.23   218.90    89.30  13%1 <
  12   2  -4   270.80   255.00    76.10  13%1 o
  12   4  -4   112.72   248.40    88.90  13%1 <
  12   6  -4   134.95   173.90    82.70  13%1 <
  12   8  -4    47.37    74.40    57.40  13%1 <
  12  10  -4    56.09   173.50    77.70  13%1 <
  12  12  -4   101.02   334.60    87.60  13%1 o
  12  14  -4   305.47   373.10    78.80  13%1 o
  15  -3  -5    27.22    89.20    53.40  13%1 <
  15  -1  -5    59.44    67.10    51.80  13%1 <
  15   1  -5   137.10    77.50    65.20  13%1 <
  15   3  -5    19.36    66.00    64.50  13%1 <
 -13  -1   4   634.51   554.40   131.50  14%1 o
 -13   1   4   258.27   499.10   127.90  14%1 o
 -13   3   4   263.28   231.10    92.20  14%1 <
 -10 -16   3    69.53   262.70    90.30  14%1 <
 -10 -14   3    61.22    74.00    76.40  14%1 <
 -10 -12   3    15.05    45.60    72.50  14%1 <
 -10 -10   3    71.68    62.90    75.10  14%1 <
 -10  -8   3   136.34   116.70    79.10  14%1 <
 -10  -6   3   147.34   116.80    85.20  14%1 <
 -10  -4   3    61.89    28.30    79.40  14%1 <
 -10  -2   3    17.84   -14.80    64.10  14%1 <
 -10   2   3    20.36    36.60    74.80  14%1 <
 -10   4   3    69.42   143.60    92.60  14%1 <
 -10   6   3    97.16    94.20    93.60  14%1 <
 -10   8   3   203.01   265.40   116.20  14%1 <
 -10  10   3   264.58   356.00   109.90  14%1 o
 -10  12   3    72.22   228.50   107.60  14%1 <
  -7  11   2   509.43   767.70   183.50  14%1 o
  -7  13   2   296.59   876.20   206.40  14%1 o
  -7  15   2  1785.50  2366.90   212.50  14%1 o
  -7  17   2   627.63  1095.70   152.80  14%1 o
  -3 -23   1   667.93   788.80   127.90  14%1 o
  -3 -21   1  1229.40  1467.30   160.90  14%1 o
  -3 -19   1  1290.00  1079.50   155.90  14%1 o
  -3 -17   1   540.79   532.60   144.10  14%1 o
  -3 -15   1   560.58   433.00   139.90  14%1 o
  -3 -13   1   451.91   506.10   146.00  14%1 o
  -3 -11   1  1945.40  2649.30   199.20  14%1 o
  -3  -9   1  1480.50  2438.90   221.20  14%1 o
  -1  25   0   172.80   313.20   130.30  14%1 <
   0 -24   0   361.59   922.60   146.80  14%1 o
   0 -22   0   463.07  1076.30   163.50  14%1 o
   0 -20   0   226.34   410.40   164.80  14%1 <
   3   5  -1 11941.00  9807.10   340.60  14%1 o
   3   7  -1  9686.20  9050.80   315.80  14%1 o
   3   9  -1  1571.30  1820.40   194.10  14%1 o
   3  11  -1  3782.10  3739.60   223.50  14%1 o
   6   6  -2   147.05   369.30   126.30  14%1 <
   6   8  -2  2489.70  2568.40   182.90  14%1 o
   6  10  -2  2550.50  2929.70   193.20  14%1 o
   6  12  -2  1521.30  2015.90   171.60  14%1 o
   6  14  -2  1300.50  1577.20   157.80  14%1 o
   6  16  -2    68.55   136.70    92.50  14%1 <
   6  18  -2   131.72   147.60    96.20  14%1 <
   9   7  -3    51.89   276.20    98.20  14%1 <
   9   9  -3   798.69   748.40   122.30  14%1 o
   9  11  -3   343.03   439.50   109.40  14%1 o
   9  13  -3    77.54   140.90    79.30  14%1 <
   9  15  -3   101.37   185.50    83.10  14%1 <
   9  17  -3    53.30    57.90    68.10  14%1 <
   9  19  -3    14.89   -34.90    55.00  14%1 <
  12   6  -4   106.17   173.90    82.70  14%1 <
  12   8  -4    44.77    74.40    57.40  14%1 <
  12  10  -4    56.97   173.50    77.70  14%1 <
  12  12  -4    98.74   334.60    87.60  14%1 o
  12  14  -4   309.89   373.10    78.80  14%1 o
  13 -13  -4   312.19   303.40    95.00  14%1 o
  13 -11  -4   455.94   301.40    90.40  14%1 o
  13  -9  -4   320.32   133.60    77.20  14%1 <
  13  -7  -4   107.76    85.70    71.20  14%1 <
  13  -5  -4   241.44   393.30    97.50  14%1 o
  13  -3  -4   208.50   239.00    93.40  14%1 <
  13  -1  -4   144.34   280.50   107.30  14%1 <
 -10 -16   3    69.84   262.70    90.30  15%1 <
 -10 -14   3    63.60    74.00    76.40  15%1 <
 -10 -12   3    16.89    45.60    72.50  15%1 <
 -10 -10   3    76.63    62.90    75.10  15%1 <
 -10  -8   3   143.24   116.70    79.10  15%1 <
 -10  -6   3   155.60   116.80    85.20  15%1 <
 -10  -4   3    67.63    28.30    79.40  15%1 <
 -10  -2   3    20.40   -14.80    64.10  15%1 <
 -10   2   3    21.96    36.60    74.80  15%1 <
 -10   4   3    73.37   143.60    92.60  15%1 <
  -7 -21   2    67.22   119.30    94.40  15%1 <
  -7 -19   2   107.14   109.40   104.20  15%1 <
  -7 -17   2   524.77   839.80   148.20  15%1 o
  -7 -15   2   182.35   323.80   119.30  15%1 <
  -7   1   2   290.21   330.50   148.20  15%1 <
  -7   3   2   556.17   737.70   212.80  15%1 o
  -7   5   2  1236.10  1387.50   222.30  15%1 o
  -7   7   2   109.82    61.10   130.80  15%1 <
  -7   9   2    52.33    75.80   113.20  15%1 <
  -7  11   2   551.07   767.70   183.50  15%1 o
  -7  13   2   318.99   876.20   206.40  15%1 o
  -4  20   1   161.65   422.80   240.00  15%1 <
   0 -24   0   383.36   922.60   146.80  15%1 o
   0 -22   0   508.88  1076.30   163.50  15%1 o
   0 -20   0   194.34   410.40   164.80  15%1 <
   0 -18   0   141.09   553.00   187.50  15%1 <
   0 -16   0  3250.10  3572.10   259.10  15%1 o
   3   9  -1  1686.00  1820.40   194.10  15%1 o
   3  11  -1  4072.00  3739.60   223.50  15%1 o
   3  13  -1    62.09   147.40   118.60  15%1 <
   3  15  -1   214.45   244.30   117.60  15%1 <
   3  17  -1   323.63   354.40   121.00  15%1 <
   6  14  -2  1374.80  1577.20   157.80  15%1 o
   6  16  -2    73.47   136.70    92.50  15%1 <
   6  18  -2   143.82   147.60    96.20  15%1 <
   6  20  -2    75.46    88.90    82.10  15%1 <
   6  22  -2   196.61   216.40    87.80  15%1 <
   9  17  -3    54.06    57.90    68.10  15%1 <
   9  19  -3    15.56   -34.90    55.00  15%1 <
  10 -18  -3    57.17    49.30    81.10  15%1 <
  10 -16  -3   302.78   381.00   118.20  15%1 o
  10 -14  -3    28.26   101.60    94.10  15%1 <
  10 -12  -3    47.69    -9.90    82.70  15%1 <
  10 -10  -3   138.60    89.80    94.60  15%1 <
  10  -8  -3    53.78   -55.90    66.90  15%1 <
  10  -6  -3   214.68   136.50    91.70  15%1 <
  10  -4  -3    39.61    17.60    75.10  15%1 <
  10  -2  -3    12.64    16.60    77.20  15%1 <
  10   2  -3    16.81    58.20    80.10  15%1 <
  10   4  -3    66.54    26.20    72.20  15%1 <
  10   6  -3    55.46    13.20    68.00  15%1 <
  10   8  -3    66.44   -20.50    60.90  15%1 <
  13 -13  -4   329.84   303.40    95.00  15%1 o
  13 -11  -4   505.89   301.40    90.40  15%1 o
  13  -9  -4   349.21   133.60    77.20  15%1 <
  13  -7  -4   120.43    85.70    71.20  15%1 <
  13  -5  -4   270.23   393.30    97.50  15%1 o
  13  -3  -4   224.63   239.00    93.40  15%1 <
  13  -1  -4   157.99   280.50   107.30  15%1 <
  13   1  -4   210.31   356.20   114.50  15%1 o
  13   3  -4   276.87   303.30    96.30  15%1 o
  13   5  -4   575.26   376.90    84.50  15%1 o
  13   7  -4   187.50   185.30    72.50  15%1 <
  13   9  -4   126.39   179.30    80.70  15%1 <
  13  11  -4   758.62   457.00    98.00  15%1 o
  13  13  -4    30.40    26.40    61.20  15%1 <
 -11   7   3    22.78    37.10    73.30  16%1 <
 -11   9   3    57.87   115.10    92.90  16%1 <
 -11  11   3    47.49   119.00    88.80  16%1 <
 -11  13   3    30.89    42.40    68.60  16%1 <
 -11  15   3    47.27   197.30    93.10  16%1 <
  -7 -21   2    42.05   119.30    94.40  16%1 <
  -7 -19   2    71.16   109.40   104.20  16%1 <
  -7 -17   2   335.51   839.80   148.20  16%1 o
  -7 -15   2   118.78   323.80   119.30  16%1 <
  -7 -13   2    58.34   215.60   116.20  16%1 <
  -7 -11   2   177.26   308.90   129.40  16%1 <
  -7  -9   2   448.08   426.30   153.90  16%1 <
  -7  -7   2   280.11   504.30   162.90  16%1 o
  -7  -5   2   189.45   465.90   169.20  16%1 <
  -7  -3   2   165.05   316.70   149.90  16%1 <
  -7  -1   2   202.59   348.00   142.40  16%1 <
  -7   1   2   198.29   330.50   148.20  16%1 <
  -7   3   2   336.49   737.70   212.80  16%1 o
  -7   5   2   809.06  1387.50   222.30  16%1 o
  -7   7   2    63.66    61.10   130.80  16%1 <
  -7   9   2    28.18    75.80   113.20  16%1 <
  -4  20   1    98.19   422.80   240.00  16%1 <
   0 -18   0    90.54   553.00   187.50  16%1 <
   0 -16   0  2109.20  3572.10   259.10  16%1 o
   0 -14   0  1143.40  3097.80   293.50  16%1 o
   0 -12   0   918.73  4460.10   350.80  16%1 o
   0 -10   0 42053.00 38864.50   606.60  16%1 o
   3  13  -1    37.12   147.40   118.60  16%1 <
   3  15  -1   127.54   244.30   117.60  16%1 <
   3  17  -1   216.39   354.40   121.00  16%1 <
   3  19  -1   312.96   238.90   109.70  16%1 <
   3  21  -1    56.17   167.00    87.50  16%1 <
   6  20  -2    44.18    88.90    82.10  16%1 <
   6  22  -2   125.88   216.40    87.80  16%1 <
   7 -11  -2   263.36   386.30   156.50  16%1 <
   7  -9  -2   704.40   401.80   152.90  16%1 <
   7  -7  -2   396.71   447.10   168.00  16%1 <
   7  -5  -2   872.38   548.60   172.90  16%1 o
   7  -3  -2   286.91   746.80   184.80  16%1 o
   7  -1  -2   221.88   431.20   158.10  16%1 <
   7   1  -2   230.46   355.00   155.80  16%1 <
   7   3  -2   190.92   249.90   138.10  16%1 <
  10 -18  -3    34.47    49.30    81.10  16%1 <
  10 -16  -3   195.69   381.00   118.20  16%1 o
  10 -14  -3    16.22   101.60    94.10  16%1 <
  10 -12  -3    28.28    -9.90    82.70  16%1 <
  10 -10  -3    84.16    89.80    94.60  16%1 <
  10  -8  -3    39.22   -55.90    66.90  16%1 <
  10  -6  -3   131.81   136.50    91.70  16%1 <
  10  -4  -3    29.45    17.60    75.10  16%1 <
  10  -2  -3     9.51    16.60    77.20  16%1 <
  10   2  -3     9.97    58.20    80.10  16%1 <
  10   4  -3    51.07    26.20    72.20  16%1 <
  10   6  -3    35.97    13.20    68.00  16%1 <
  10   8  -3    44.19   -20.50    60.90  16%1 <
  10  10  -3    33.52    15.60    72.10  16%1 <
  10  12  -3    65.23    54.50    73.10  16%1 <
  10  14  -3    11.31     5.00    65.70  16%1 <
  10  16  -3    66.65   118.10    73.20  16%1 <
  10  18  -3    32.52    40.60    64.40  16%1 <
  13   1  -4   167.53   356.20   114.50  16%1 o
  13   3  -4   212.97   303.30    96.30  16%1 o
  13   5  -4   325.40   376.90    84.50  16%1 o
  13   7  -4   143.90   185.30    72.50  16%1 <
  13   9  -4    66.54   179.30    80.70  16%1 <
  13  11  -4   466.14   457.00    98.00  16%1 o
  13  13  -4    20.95    26.40    61.20  16%1 <
 -11 -13   3    19.85   135.40    79.10  17%1 <
 -11 -11   3    66.20    42.40    74.40  17%1 <
 -11  -9   3   162.90   210.90    90.60  17%1 <
 -11  -7   3    64.14    78.80    82.60  17%1 <
 -11  -5   3   105.63   101.40    79.40  17%1 <
 -11  -3   3   124.76   223.20    89.00  17%1 <
 -11  -1   3    85.61   149.20    88.90  17%1 <
 -11   1   3    95.51   110.50    83.20  17%1 <
 -11   3   3    17.83    34.50    71.20  17%1 <
 -11   5   3   532.92   478.80   106.60  17%1 o
 -11   7   3    30.00    37.10    73.30  17%1 <
 -11   9   3    74.79   115.10    92.90  17%1 <
 -11  11   3    59.03   119.00    88.80  17%1 <
 -11  13   3    33.86    42.40    68.60  17%1 <
 -11  15   3    54.45   197.30    93.10  17%1 <
  -7 -13   2    48.29   215.60   116.20  17%1 <
  -7 -11   2   173.35   308.90   129.40  17%1 <
  -7  -9   2   544.69   426.30   153.90  17%1 <
  -7  -7   2   333.92   504.30   162.90  17%1 o
  -7  -5   2   191.12   465.90   169.20  17%1 <
  -7  -3   2   184.92   316.70   149.90  17%1 <
  -7  -1   2   211.47   348.00   142.40  17%1 <
  -4 -24   1    13.42   -44.30    78.90  17%1 <
  -4 -22   1    13.36   -22.40    87.30  17%1 <
  -4 -20   1    14.71   -47.50    86.60  17%1 <
  -4  18   1    86.41   226.30   208.90  17%1 <
   0 -12   0  1124.10  4460.10   350.80  17%1 o
   0 -10   0 50060.00 38864.50   606.60  17%1 o
   0  -8   0  8704.70 19932.70   526.80  17%1 o
   0  -6   0  5384.90 12276.90   577.10  17%1 o
   0  -4   0 37243.00 56990.90   974.60  17%1 o
   0  -2   0 70911.00 63084.00  1722.90  17%1 o
   3  19  -1   373.08   238.90   109.70  17%1 <
   3  21  -1    54.99   167.00    87.50  17%1 <
   3  23  -1   481.71   628.10   111.80  17%1 o
   7 -19  -2   703.98   822.10   169.80  17%1 o
   7 -17  -2  1429.40  1585.90   209.20  17%1 o
   7 -15  -2   689.18   802.60   176.50  17%1 o
   7 -13  -2   248.55   450.40   162.10  17%1 <
   7 -11  -2   281.55   386.30   156.50  17%1 <
   7  -9  -2   797.06   401.80   152.90  17%1 <
   7  -7  -2   434.84   447.10   168.00  17%1 <
   7  -5  -2  1017.40   548.60   172.90  17%1 o
   7  -3  -2   329.38   746.80   184.80  17%1 o
   7  -1  -2   283.93   431.20   158.10  17%1 <
   7   1  -2   290.80   355.00   155.80  17%1 <
   7   3  -2   204.01   249.90   138.10  17%1 <
   7   5  -2   449.92   564.80   153.60  17%1 o
   7   7  -2   506.23   462.00   129.40  17%1 o
   7   9  -2   161.97   404.50   129.40  17%1 o
   7  11  -2   318.47   207.50   108.10  17%1 <
   7  13  -2   170.81   472.70   133.00  17%1 o
   7  15  -2   441.59   490.80   136.10  17%1 o
   7  17  -2   485.57   581.20   122.50  17%1 o
  10  10  -3    46.07    15.60    72.10  17%1 <
  10  12  -3    72.06    54.50    73.10  17%1 <
  10  14  -3    10.27     5.00    65.70  17%1 <
  10  16  -3    66.70   118.10    73.20  17%1 <
  10  18  -3    37.93    40.60    64.40  17%1 <
  14 -12  -4   268.16   222.60    89.80  17%1 <
  14 -10  -4   147.10   155.80    81.80  17%1 <
  14  -8  -4    86.16   107.20    82.40  17%1 <
  14  -6  -4   130.04    44.00    77.00  17%1 <
  14  -4  -4    78.66   124.70    81.30  17%1 <
  14  -2  -4   144.44    79.70    64.40  17%1 <
  14   0  -4    81.25    66.80    63.30  17%1 <
  14   2  -4    72.52    95.60    66.70  17%1 <
  14   4  -4    32.72   109.50    66.50  17%1 <
  14   6  -4   149.75   208.20    75.10  17%1 <
  14   8  -4    38.19   109.30    78.80  17%1 <
  14  10  -4   121.49   220.60    85.90  17%1 <
  14  12  -4    37.62    21.90    65.90  17%1 <
 -11 -13   3    17.84   135.40    79.10  18%1 <
 -11 -11   3    60.80    42.40    74.40  18%1 <
 -11  -9   3   147.71   210.90    90.60  18%1 <
 -11  -7   3    66.09    78.80    82.60  18%1 <
 -11  -5   3    93.34   101.40    79.40  18%1 <
 -11  -3   3   110.52   223.20    89.00  18%1 <
 -11  -1   3    75.23   149.20    88.90  18%1 <
 -11   1   3    98.94   110.50    83.20  18%1 <
 -11   3   3    15.66    34.50    71.20  18%1 <
 -11   5   3   498.50   478.80   106.60  18%1 o
  -8 -20   2    26.80    62.40    69.60  18%1 <
  -8 -18   2    68.51   155.60    98.80  18%1 <
  -8 -16   2    35.30    72.30    90.60  18%1 <
  -8  20   2    87.81   171.10   120.90  18%1 <
  -8  22   2    54.74   -29.60   100.00  18%1 <
  -4 -24   1    11.34   -44.30    78.90  18%1 <
  -4 -22   1    11.45   -22.40    87.30  18%1 <
  -4 -20   1    14.85   -47.50    86.60  18%1 <
  -4 -18   1    21.58   129.80   104.80  18%1 <
  -4 -16   1    58.76   275.50   120.90  18%1 <
  -4 -14   1    55.28   204.80   109.80  18%1 <
  -4 -12   1    44.14    44.30   119.60  18%1 <
  -4  16   1   303.53   912.20   232.00  18%1 o
  -4  18   1    60.31   226.30   208.90  18%1 <
   0  -6   0  4495.80 12276.90   577.10  18%1 o
   0  -4   0 34225.00 56990.90   974.60  18%1 o
   0  -2   0 74088.00 63084.00  1722.90  18%1 o
   0   2   0 74519.00 56974.10  1668.40  18%1 o
   3  23  -1   470.74   628.10   111.80  18%1 o
   7 -21  -2   230.72   383.10   141.60  18%1 <
   7 -19  -2   642.04   822.10   169.80  18%1 o
   7 -17  -2  1356.60  1585.90   209.20  18%1 o
   7 -15  -2   662.83   802.60   176.50  18%1 o
   7 -13  -2   219.27   450.40   162.10  18%1 <
   7   5  -2   442.36   564.80   153.60  18%1 o
   7   7  -2   494.55   462.00   129.40  18%1 o
   7   9  -2   176.47   404.50   129.40  18%1 o
   7  11  -2   296.37   207.50   108.10  18%1 <
   7  13  -2   158.28   472.70   133.00  18%1 o
   7  15  -2   415.09   490.80   136.10  18%1 o
   7  17  -2   453.15   581.20   122.50  18%1 o
   7  19  -2   165.74    48.90    85.90  18%1 <
   7  21  -2   120.33   107.60    82.10  18%1 <
  11 -13  -3    15.14    26.10    77.80  18%1 <
  11 -11  -3    69.68    30.00    78.00  18%1 <
  11  -9  -3    79.01   128.10    81.50  18%1 <
  11  -7  -3    38.76   136.40    83.90  18%1 <
  11  -5  -3   260.44   252.30    94.40  18%1 <
  11  -3  -3   153.15   172.50    90.40  18%1 <
  11  -1  -3   234.26   574.70   115.30  18%1 o
  11   1  -3   257.54   357.60   105.70  18%1 o
  11   3  -3   151.31   140.40    89.30  18%1 <
  11   5  -3    98.17   332.70    99.20  18%1 o
  11   7  -3    80.64   110.20    77.60  18%1 <
  11   9  -3    79.20   115.10    77.30  18%1 <
  11  11  -3    31.57    61.50    71.70  18%1 <
  11  13  -3     4.62    68.40    70.80  18%1 <
  11  15  -3    64.15    79.00    71.20  18%1 <
  11  17  -3    23.25    -0.60    55.80  18%1 <
  14 -12  -4   255.86   222.60    89.80  18%1 <
  14 -10  -4   143.08   155.80    81.80  18%1 <
  14  -8  -4   109.42   107.20    82.40  18%1 <
  14  -6  -4   128.76    44.00    77.00  18%1 <
  14  -4  -4    80.22   124.70    81.30  18%1 <
  14  -2  -4   144.25    79.70    64.40  18%1 <
  14   0  -4    93.36    66.80    63.30  18%1 <
  14   2  -4    56.36    95.60    66.70  18%1 <
  14   4  -4    34.66   109.50    66.50  18%1 <
  14   6  -4   101.78   208.20    75.10  18%1 <
  14   8  -4    23.93   109.30    78.80  18%1 <
  14  10  -4    96.26   220.60    85.90  18%1 <
  14  12  -4    32.30    21.90    65.90  18%1 <
 -12 -12   3    84.26   115.90    66.60  19%1 <
 -12 -10   3    37.66   100.30    85.60  19%1 <
 -12  -8   3   272.09   268.20   100.90  19%1 <
 -12  -6   3    45.69   184.80    97.10  19%1 <
 -12  -4   3    56.75   118.40    91.80  19%1 <
 -12  -2   3    96.70   244.40   104.80  19%1 <
 -12   2   3   307.14   421.90   118.90  19%1 o
 -12   4   3    46.57   252.90   106.90  19%1 <
 -12   6   3    57.79   284.20   110.40  19%1 <
 -12   8   3   160.77   196.60   102.50  19%1 <
 -12  10   3    96.10   425.30   119.40  19%1 o
 -12  12   3   232.28   217.70    99.10  19%1 <
 -12  14   3   134.14   213.90   106.60  19%1 <
  -8 -20   2    28.93    62.40    69.60  19%1 <
  -8 -18   2    70.28   155.60    98.80  19%1 <
  -8 -16   2    38.85    72.30    90.60  19%1 <
  -8 -14   2   130.99   198.40   106.10  19%1 <
  -8 -12   2   161.84   181.30   109.50  19%1 <
  -8 -10   2    66.73    85.00    91.10  19%1 <
  -8  -8   2   286.42   324.70   120.40  19%1 <
  -8  -6   2   208.42   122.80   113.90  19%1 <
  -8  -4   2   137.63   200.80   143.90  19%1 <
  -8  -2   2   229.64   416.40   161.40  19%1 <
  -8   0   2   436.69   630.30   157.90  19%1 o
  -8   2   2   391.54   469.00   150.50  19%1 o
  -8   4   2   366.12   293.30   146.00  19%1 <
  -8   6   2   401.27   294.60   149.00  19%1 <
  -8   8   2   402.51   708.50   172.50  19%1 o
  -8  10   2   205.34   477.40   161.40  19%1 <
  -8  12   2   166.29   514.80   160.10  19%1 o
  -8  14   2   278.87   213.20   139.80  19%1 <
  -8  16   2   256.94   287.80   143.30  19%1 <
  -8  18   2   307.97   228.50   135.20  19%1 <
  -8  20   2    99.35   171.10   120.90  19%1 <
  -8  22   2    56.99   -29.60   100.00  19%1 <
  -4 -18   1    22.02   129.80   104.80  19%1 <
  -4 -16   1    68.79   275.50   120.90  19%1 <
  -4 -14   1    62.34   204.80   109.80  19%1 <
  -4 -12   1    51.27    44.30   119.60  19%1 <
  -4 -10   1   129.17   218.90   129.10  19%1 <
  -4  -8   1   101.15   167.90   148.80  19%1 <
  -4  -6   1   372.87   450.90   176.40  19%1 <
  -4  -4   1   462.10   395.70   171.60  19%1 <
  -4  -2   1   129.30   354.40   211.80  19%1 <
  -4  12   1   293.94   630.60   234.60  19%1 <
  -4  14   1   322.83   602.50   214.80  19%1 <
  -4  16   1   311.41   912.20   232.00  19%1 o
   0  -2   0 74061.00 63084.00  1722.90  19%1 o
   0   2   0 79948.00 56974.10  1668.40  19%1 o
   0   4   0 30188.00 50978.60   965.30  19%1 o
   0   6   0  4482.90 10928.10   551.00  19%1 o
   0   8   0  7086.70 15537.00   500.10  19%1 o
   7 -21  -2   205.77   383.10   141.60  19%1 <
   7  19  -2   146.18    48.90    85.90  19%1 <
   7  21  -2   123.07   107.60    82.10  19%1 <
  11 -17  -3    18.34    44.20    77.30  19%1 <
  11 -15  -3    98.37    39.90    67.40  19%1 <
  11 -13  -3    13.32    26.10    77.80  19%1 <
  11 -11  -3    67.03    30.00    78.00  19%1 <
  11  -9  -3    95.95   128.10    81.50  19%1 <
  11  -7  -3    60.68   136.40    83.90  19%1 <
  11  -5  -3   195.31   252.30    94.40  19%1 <
  11  -3  -3   166.42   172.50    90.40  19%1 <
  11  -1  -3   249.51   574.70   115.30  19%1 o
  11   1  -3   248.92   357.60   105.70  19%1 o
  11   3  -3   144.60   140.40    89.30  19%1 <
  11   5  -3   140.10   332.70    99.20  19%1 o
  11   7  -3    84.02   110.20    77.60  19%1 <
  11   9  -3    69.52   115.10    77.30  19%1 <
  11  11  -3    35.20    61.50    71.70  19%1 <
  11  13  -3     3.51    68.40    70.80  19%1 <
  11  15  -3    68.14    79.00    71.20  19%1 <
  11  17  -3    18.92    -0.60    55.80  19%1 <
  15 -11  -4    17.30    64.40    59.90  19%1 <
  15  -9  -4    21.23    19.70    54.80  19%1 <
  15  -7  -4    11.53    13.80    53.30  19%1 <
  15  -5  -4    22.18    50.40    59.80  19%1 <
  15  -3  -4    23.61    56.10    49.10  19%1 <
  15  -1  -4    39.28    30.90    46.80  19%1 <
  15   1  -4    47.41    48.30    49.20  19%1 <
  15   3  -4    50.92    45.70    47.00  19%1 <
  15   5  -4    11.80    57.20    48.70  19%1 <
  15   7  -4    13.23    61.50    49.20  19%1 <
  15   9  -4    14.27     2.20    35.20  19%1 <
  15  11  -4    23.18    35.80    57.20  19%1 <
 -12 -12   3    77.88   115.90    66.60  20%1 <
 -12 -10   3    42.38   100.30    85.60  20%1 <
 -12  -8   3   270.04   268.20   100.90  20%1 <
 -12  -6   3    69.90   184.80    97.10  20%1 <
 -12  -4   3    96.96   118.40    91.80  20%1 <
 -12  -2   3   129.76   244.40   104.80  20%1 <
 -12   2   3   355.67   421.90   118.90  20%1 o
 -12   4   3    47.09   252.90   106.90  20%1 <
 -12   6   3    81.13   284.20   110.40  20%1 <
 -12   8   3   209.26   196.60   102.50  20%1 <
 -12  10   3   135.29   425.30   119.40  20%1 o
 -12  12   3   291.83   217.70    99.10  20%1 <
 -12  14   3   170.72   213.90   106.60  20%1 <
  -8 -14   2   174.22   198.40   106.10  20%1 <
  -8 -12   2   194.28   181.30   109.50  20%1 <
  -8 -10   2   117.35    85.00    91.10  20%1 <
  -8  -8   2   314.59   324.70   120.40  20%1 <
  -8  -6   2   230.11   122.80   113.90  20%1 <
  -8  -4   2   179.31   200.80   143.90  20%1 <
  -8  -2   2   367.76   416.40   161.40  20%1 <
  -8   0   2   561.72   630.30   157.90  20%1 o
  -8   2   2   432.79   469.00   150.50  20%1 o
  -8   4   2   496.19   293.30   146.00  20%1 <
  -8   6   2   523.79   294.60   149.00  20%1 <
  -8   8   2   495.49   708.50   172.50  20%1 o
  -8  10   2   266.55   477.40   161.40  20%1 <
  -8  12   2   177.70   514.80   160.10  20%1 o
  -8  14   2   335.79   213.20   139.80  20%1 <
  -8  16   2   298.75   287.80   143.30  20%1 <
  -8  18   2   382.99   228.50   135.20  20%1 <
  -4 -10   1   139.22   218.90   129.10  20%1 <
  -4  -8   1   111.47   167.90   148.80  20%1 <
  -4  -6   1   427.42   450.90   176.40  20%1 <
  -4  -4   1   574.92   395.70   171.60  20%1 <
  -4  -2   1   177.88   354.40   211.80  20%1 <
  -4   2   1   166.71   313.00   213.30  20%1 <
  -4   4   1   374.48   288.40   206.80  20%1 <
  -4   6   1   390.44   275.60   197.10  20%1 <
  -4   8   1   401.46   303.70   221.80  20%1 <
  -4  10   1   440.50   618.10   248.10  20%1 <
  -4  12   1   376.15   630.60   234.60  20%1 <
  -4  14   1   347.72   602.50   214.80  20%1 <
   0   4   0 39846.00 50978.60   965.30  20%1 o
   0   6   0  4943.30 10928.10   551.00  20%1 o
   0   8   0  9864.40 15537.00   500.10  20%1 o
   0  10   0 41918.00 32361.30   566.80  20%1 o
   0  12   0  2542.10  4531.70   355.80  20%1 o
   0  14   0  1116.90  2145.70   280.80  20%1 o
   4  -4  -1   817.09   788.20   208.10  20%1 o
   4  -2  -1   431.26   402.60   216.10  20%1 <
   4   2  -1   204.83   174.50   192.90  20%1 <
   4   4  -1   298.30   285.10   163.80  20%1 <
   4   6  -1   262.86   306.50   160.80  20%1 <
   4   8  -1   136.92    91.70   151.10  20%1 <
   4  10  -1   136.12   387.00   181.70  20%1 <
   4  12  -1   108.31   377.80   169.50  20%1 <
   4  14  -1   491.75   452.20   157.60  20%1 <
   4  16  -1    75.21    92.20   109.00  20%1 <
   4  18  -1   116.99   302.20   128.30  20%1 <
   8  -4  -2   375.63   378.20   150.30  20%1 <
   8  -2  -2   598.92   773.00   182.10  20%1 o
   8   0  -2   214.94   429.50   165.00  20%1 <
   8   2  -2   265.22   492.70   165.20  20%1 <
   8   4  -2   318.98   356.20   139.70  20%1 <
   8   6  -2   493.06   178.20   116.60  20%1 <
   8   8  -2   275.03   213.70   121.30  20%1 <
   8  10  -2   156.12   344.10   130.80  20%1 <
   8  12  -2   136.90   171.40   119.40  20%1 <
   8  14  -2    30.35    87.90   108.80  20%1 <
   8  16  -2    65.48    62.70   107.60  20%1 <
   8  18  -2    33.83    71.20    84.70  20%1 <
  11 -17  -3    19.99    44.20    77.30  20%1 <
  12   2  -3   127.79   156.40    97.60  20%1 <
  12   4  -3   132.14   179.90    96.60  20%1 <
  12   6  -3   107.23   140.10    93.00  20%1 <
  12   8  -3   145.18   175.70    91.10  20%1 <
  12  10  -3   117.85   254.30   102.20  20%1 <
  12  12  -3   126.64   159.20    93.50  20%1 <
  12  14  -3    29.25    36.40    76.00  20%1 <
  12  16  -3   112.30   278.80    96.10  20%1 <
  15 -11  -4    24.14    64.40    59.90  20%1 <
  15  -9  -4    23.14    19.70    54.80  20%1 <
  15  -7  -4    13.30    13.80    53.30  20%1 <
  15  -5  -4    27.62    50.40    59.80  20%1 <
  15  -3  -4    28.41    56.10    49.10  20%1 <
  15  -1  -4    88.13    30.90    46.80  20%1 <
  15   1  -4    91.26    48.30    49.20  20%1 <
  15   3  -4    77.93    45.70    47.00  20%1 <
  15   5  -4    14.98    57.20    48.70  20%1 <
  15   7  -4    10.37    61.50    49.20  20%1 <
  15   9  -4    15.68     2.20    35.20  20%1 <
  15  11  -4    16.97    35.80    57.20  20%1 <
 -13 -11   3     4.93    21.00    65.90  21%1 <
 -13  -9   3     6.77    50.70    71.00  21%1 <
 -13  -7   3    19.15    -5.50    66.40  21%1 <
 -13  -5   3   287.04   180.70    84.30  21%1 <
 -13  -3   3    77.56   101.40    79.50  21%1 <
 -13  -1   3    17.64    66.90    72.10  21%1 <
 -13   1   3    24.06     9.70    66.00  21%1 <
  -9 -19   2   321.59   310.00   100.00  21%1 o
  -9 -17   2   171.34   285.50    98.40  21%1 <
  -9 -15   2  2130.30  3237.50   188.10  21%1 o
  -9 -13   2   414.31   657.90   121.80  21%1 o
  -5 -23   1     8.60    21.10    75.60  21%1 <
  -5 -21   1    38.34   127.00    88.60  21%1 <
  -4   2   1   167.76   313.00   213.30  21%1 <
  -4   4   1   296.65   288.40   206.80  21%1 <
  -4   6   1   284.44   275.60   197.10  21%1 <
  -4   8   1   291.27   303.70   221.80  21%1 <
   0  10   0 36046.00 32361.30   566.80  21%1 o
   0  12   0  2110.90  4531.70   355.80  21%1 o
   0  14   0  1275.90  2145.70   280.80  21%1 o
   0  16   0  3038.20  4112.60   267.70  21%1 o
   0  18   0   167.26   312.20   171.70  21%1 <
   0  20   0    94.99   291.00   161.60  21%1 <
   4  -8  -1    54.17   114.30   165.90  21%1 <
   4  -6  -1   125.29   272.90   179.80  21%1 <
   4  -4  -1   675.40   788.20   208.10  21%1 o
   4  -2  -1   366.32   402.60   216.10  21%1 <
   4   2  -1   164.41   174.50   192.90  21%1 <
   4   4  -1   229.69   285.10   163.80  21%1 <
   4   6  -1   188.06   306.50   160.80  21%1 <
   4   8  -1   102.64    91.70   151.10  21%1 <
   4  10  -1   105.66   387.00   181.70  21%1 <
   4  12  -1    96.22   377.80   169.50  21%1 <
   4  14  -1   411.64   452.20   157.60  21%1 <
   4  16  -1    69.84    92.20   109.00  21%1 <
   4  18  -1   112.19   302.20   128.30  21%1 <
   4  20  -1    25.32    50.50   101.20  21%1 <
   4  22  -1     9.95    14.40    84.20  21%1 <
   4  24  -1     2.30    27.60    83.10  21%1 <
   8 -12  -2   688.71   872.50   175.30  21%1 o
   8 -10  -2    45.20    43.50   101.20  21%1 <
   8  -8  -2    82.47    49.80    99.90  21%1 <
   8  -6  -2   444.24   458.70   151.90  21%1 o
   8  -4  -2   319.06   378.20   150.30  21%1 <
   8  -2  -2   564.12   773.00   182.10  21%1 o
   8   0  -2   152.71   429.50   165.00  21%1 <
   8   2  -2   250.75   492.70   165.20  21%1 <
   8   4  -2   315.79   356.20   139.70  21%1 <
   8   6  -2   436.92   178.20   116.60  21%1 <
   8   8  -2   239.90   213.70   121.30  21%1 <
   8  10  -2   147.18   344.10   130.80  21%1 <
   8  12  -2   123.59   171.40   119.40  21%1 <
   8  14  -2    27.99    87.90   108.80  21%1 <
   8  16  -2    53.39    62.70   107.60  21%1 <
   8  18  -2    35.51    71.20    84.70  21%1 <
   8  20  -2    24.90    48.50    75.40  21%1 <
   8  22  -2    20.75    -7.90    74.60  21%1 <
  12 -14  -3    49.74    91.30    74.10  21%1 <
  12 -12  -3    45.44   164.50    96.70  21%1 <
  12 -10  -3   237.10   249.10    94.00  21%1 <
  12  -8  -3    89.22    90.60    81.40  21%1 <
  12  -6  -3   141.16   198.60   103.90  21%1 <
  12  -4  -3   126.81   217.70    99.70  21%1 <
  12  -2  -3   219.29   277.00   105.60  21%1 <
  12   2  -3   121.44   156.40    97.60  21%1 <
  12   4  -3   123.75   179.90    96.60  21%1 <
  12   6  -3   129.98   140.10    93.00  21%1 <
  12   8  -3   120.70   175.70    91.10  21%1 <
  12  10  -3   105.18   254.30   102.20  21%1 <
  12  12  -3    79.92   159.20    93.50  21%1 <
  12  14  -3    33.17    36.40    76.00  21%1 <
  12  16  -3   232.29   278.80    96.10  21%1 <
  12  18  -3    14.91   120.70    79.10  21%1 <
  16  -8  -4   199.87    65.00    71.30  21%1 <
  16  -6  -4   113.60    76.80    74.70  21%1 <
  16  -4  -4   166.99   124.20    67.00  21%1 <
  16  -2  -4    60.34    33.40    57.30  21%1 <
  16   0  -4   498.41   443.50   107.20  21%1 o
  16   2  -4    42.65    62.80    76.80  21%1 <
  16   4  -4    46.99    78.90    75.60  21%1 <
  16   6  -4    34.22    87.30    75.50  21%1 <
  16   8  -4    76.92    56.80    69.40  21%1 <
 -13 -11   3     8.60    21.00    65.90  22%1 <
 -13  -9   3     8.53    50.70    71.00  22%1 <
 -13  -7   3    23.65    -5.50    66.40  22%1 <
 -13  -5   3   332.16   180.70    84.30  22%1 <
 -13  -3   3   104.66   101.40    79.50  22%1 <
 -13  -1   3    21.73    66.90    72.10  22%1 <
 -13   1   3    28.80     9.70    66.00  22%1 <
 -13   3   3    97.89    80.80    77.50  22%1 <
 -13   5   3   158.41   104.80    74.50  22%1 <
 -13   7   3    46.86    90.80    76.20  22%1 <
 -13   9   3   154.10   117.50    74.50  22%1 <
 -13  11   3   146.36    71.00    67.90  22%1 <
 -13  13   3    96.95    72.80    69.20  22%1 <
  -9 -19   2   423.37   310.00   100.00  22%1 o
  -9 -17   2   224.18   285.50    98.40  22%1 <
  -9 -15   2  2628.50  3237.50   188.10  22%1 o
  -9 -13   2   534.89   657.90   121.80  22%1 o
  -9 -11   2   130.04    90.80    79.30  22%1 <
  -9  -9   2   758.81   739.00   118.80  22%1 o
  -9  -7   2    87.09   124.10    92.50  22%1 <
  -9  -5   2  1251.30  1321.50   159.50  22%1 o
  -9  -3   2  1115.80  1298.30   161.30  22%1 o
  -5 -23   1    12.63    21.10    75.60  22%1 <
  -5 -21   1    50.70   127.00    88.60  22%1 <
  -5 -19   1    18.92   -22.50    80.10  22%1 <
  -5 -17   1    49.97    56.90    97.50  22%1 <
  -5 -15   1    14.58   -12.90    90.40  22%1 <
  -1 -23   0    26.87    76.40   105.60  22%1 <
   0  16   0  3853.20  4112.60   267.70  22%1 o
   0  18   0   258.51   312.20   171.70  22%1 <
   0  20   0    90.27   291.00   161.60  22%1 <
   0  22   0   786.10  1245.00   171.30  22%1 o
   0  24   0   395.11  1113.10   151.60  22%1 o
   4 -10  -1   376.80   552.80   198.60  22%1 <
   4  -8  -1    72.12   114.30   165.90  22%1 <
   4  -6  -1   155.44   272.90   179.80  22%1 <
   4  20  -1    26.78    50.50   101.20  22%1 <
   4  22  -1    11.46    14.40    84.20  22%1 <
   4  24  -1     2.97    27.60    83.10  22%1 <
   8 -16  -2    65.43   -69.40   123.30  22%1 <
   8 -14  -2   553.81   548.10   172.30  22%1 o
   8 -12  -2   858.28   872.50   175.30  22%1 o
   8 -10  -2    65.53    43.50   101.20  22%1 <
   8  -8  -2   107.04    49.80    99.90  22%1 <
   8  -6  -2   603.32   458.70   151.90  22%1 o
   8  20  -2    27.33    48.50    75.40  22%1 <
   8  22  -2    24.54    -7.90    74.60  22%1 <
  12 -18  -3   196.08    87.80    75.20  22%1 <
  12 -16  -3   210.51   265.90    93.90  22%1 <
  12 -14  -3    57.58    91.30    74.10  22%1 <
  12 -12  -3    62.20   164.50    96.70  22%1 <
  12 -10  -3   295.65   249.10    94.00  22%1 <
  12  -8  -3   105.81    90.60    81.40  22%1 <
  12  -6  -3   182.66   198.60   103.90  22%1 <
  12  -4  -3   141.92   217.70    99.70  22%1 <
  12  18  -3    29.03   120.70    79.10  22%1 <
  13   7  -3    14.62    17.50    62.20  22%1 <
  13   9  -3    36.97    -1.50    54.30  22%1 <
  13  11  -3   184.57    13.10    55.70  22%1 <
  13  13  -3    50.58    57.30    59.70  22%1 <
  13  15  -3    87.40    24.70    57.20  22%1 <
  13  17  -3    14.02    12.70    54.30  22%1 <
  16  -8  -4   236.59    65.00    71.30  22%1 <
  16  -6  -4   143.67    76.80    74.70  22%1 <
  16  -4  -4   189.23   124.20    67.00  22%1 <
  16  -2  -4    78.14    33.40    57.30  22%1 <
  16   0  -4   552.33   443.50   107.20  22%1 o
  16   2  -4    58.32    62.80    76.80  22%1 <
  16   4  -4    52.60    78.90    75.60  22%1 <
  16   6  -4    55.00    87.30    75.50  22%1 <
  16   8  -4   110.85    56.80    69.40  22%1 <
  17  -1  -4    41.45    84.30    65.60  22%1 <
  17   1  -4    47.51    45.80    59.60  22%1 <
  17   3  -4   219.46   129.60    53.10  22%1 <
  17   5  -4    48.80    90.20    52.00  22%1 <
  17   7  -4   379.07   102.50    49.80  22%1 <
 -14  -8   3     6.92   -15.00    59.40  23%1 <
 -14  -6   3    41.13    43.00    72.70  23%1 <
 -14  -4   3    35.09    14.00    68.80  23%1 <
 -14  -2   3   117.42   157.00    80.20  23%1 <
 -13   5   3   160.65   104.80    74.50  23%1 <
 -13   7   3    43.77    90.80    76.20  23%1 <
 -13   9   3   149.91   117.50    74.50  23%1 <
 -13  11   3   131.23    71.00    67.90  23%1 <
 -13  13   3    89.54    72.80    69.20  23%1 <
 -10 -18   2     9.11    -4.40    66.80  23%1 <
 -10 -16   2     5.65   -35.80    60.80  23%1 <
  -9 -11   2   124.66    90.80    79.30  23%1 <
  -9  -9   2   673.70   739.00   118.80  23%1 o
  -9  -7   2    74.13   124.10    92.50  23%1 <
  -9  -5   2  1176.00  1321.50   159.50  23%1 o
  -9  -3   2  1024.90  1298.30   161.30  23%1 o
  -9  -1   2  4643.90  4386.40   235.40  23%1 o
  -9   1   2  4731.70  5254.60   258.70  23%1 o
  -9   3   2  1014.00  1271.40   170.40  23%1 o
  -9   5   2  1119.80  1673.00   171.30  23%1 o
  -9   7   2   166.40   188.30   113.60  23%1 <
  -9   9   2   514.59   975.30   140.40  23%1 o
  -9  11   2   338.54   229.80   103.70  23%1 <
  -9  13   2   815.48   700.20   133.40  23%1 o
  -9  15   2  2185.50  2215.00   178.10  23%1 o
  -9  17   2  2758.90  2744.90   187.30  23%1 o
  -9  19   2   612.23  1078.00   152.80  23%1 o
  -9  21   2   345.98   359.00   115.00  23%1 o
  -5 -19   1    21.18   -22.50    80.10  23%1 <
  -5 -17   1    47.02    56.90    97.50  23%1 <
  -5 -15   1    12.33   -12.90    90.40  23%1 <
  -5 -13   1     9.33   -49.90    81.80  23%1 <
  -5 -11   1   282.30   414.30   128.40  23%1 o
  -1 -23   0    21.40    76.40   105.60  23%1 <
  -1 -21   0    13.69    83.20   111.90  23%1 <
   0  20   0   161.56   291.00   161.60  23%1 <
   0  22   0   700.78  1245.00   171.30  23%1 o
   0  24   0   347.97  1113.10   151.60  23%1 o
   4 -12  -1    78.27   -25.70   171.90  23%1 <
   4 -10  -1   352.34   552.80   198.60  23%1 <
   8 -20  -2     7.07   -58.40    94.20  23%1 <
   8 -18  -2    35.25   100.40   105.20  23%1 <
   8 -16  -2    64.27   -69.40   123.30  23%1 <
   8 -14  -2   506.78   548.10   172.30  23%1 o
   9   3  -2  1137.40  1244.60   159.50  23%1 o
   9   5  -2  1091.00  1260.00   159.90  23%1 o
   9   7  -2   124.07   129.80    92.30  23%1 <
   9   9  -2   412.23   449.50   107.50  23%1 o
   9  11  -2   456.82   224.80    87.20  23%1 <
   9  13  -2   907.51   883.70   122.20  23%1 o
   9  15  -2  1166.70  1070.30   133.00  23%1 o
   9  17  -2  1388.40  1275.10   131.80  23%1 o
   9  19  -2   319.16   222.60    84.10  23%1 <
   9  21  -2   188.01   102.10    69.40  23%1 <
  12 -18  -3   173.68    87.80    75.20  23%1 <
  12 -16  -3   189.47   265.90    93.90  23%1 <
  13  -9  -3    44.13    12.40    65.30  23%1 <
  13  -7  -3    20.30    22.00    78.30  23%1 <
  13  -5  -3   251.49   162.60    81.30  23%1 <
  13  -3  -3   110.30   190.00    84.60  23%1 <
  13  -1  -3    14.53    54.80    67.50  23%1 <
  13   1  -3    16.49    18.20    65.30  23%1 <
  13   3  -3    92.47   142.90    80.30  23%1 <
  13   5  -3   171.76   222.50    84.60  23%1 <
  13   7  -3    11.42    17.50    62.20  23%1 <
  13   9  -3    35.13    -1.50    54.30  23%1 <
  13  11  -3   177.53    13.10    55.70  23%1 <
  13  13  -3    43.09    57.30    59.70  23%1 <
  13  15  -3    65.68    24.70    57.20  23%1 <
  13  17  -3    10.42    12.70    54.30  23%1 <
  17  -7  -4   434.54   204.90    63.50  23%1 o
  17  -5  -4   249.00   128.60    65.30  23%1 <
  17  -3  -4   126.79   180.00    71.10  23%1 <
  17  -1  -4    48.30    84.30    65.60  23%1 <
  17   1  -4    41.40    45.80    59.60  23%1 <
  17   3  -4   194.43   129.60    53.10  23%1 <
  17   5  -4    44.22    90.20    52.00  23%1 <
  17   7  -4   355.28   102.50    49.80  23%1 <
 -14  -8   3     6.82   -15.00    59.40  24%1 <
 -14  -6   3    39.24    43.00    72.70  24%1 <
 -14  -4   3    34.60    14.00    68.80  24%1 <
 -14  -2   3   114.77   157.00    80.20  24%1 <
 -14   2   3    90.48   142.00    81.50  24%1 <
 -14   4   3    32.84   -36.10    63.10  24%1 <
 -14   6   3    46.81    35.00    84.60  24%1 <
 -14   8   3    20.64    13.90    59.70  24%1 <
 -14  10   3     6.06    53.20    61.50  24%1 <
 -10 -18   2     9.53    -4.40    66.80  24%1 <
 -10 -16   2     5.32   -35.80    60.80  24%1 <
 -10 -14   2    78.81    93.50    93.30  24%1 <
 -10 -12   2    35.73   103.50    82.00  24%1 <
 -10 -10   2   332.45   384.80   125.10  24%1 o
  -9  -1   2  4483.30  4386.40   235.40  24%1 o
  -9   1   2  4563.00  5254.60   258.70  24%1 o
  -9   3   2   972.78  1271.40   170.40  24%1 o
  -9   5   2  1090.90  1673.00   171.30  24%1 o
  -9   7   2   156.67   188.30   113.60  24%1 <
  -9   9   2   510.10   975.30   140.40  24%1 o
  -9  11   2   320.80   229.80   103.70  24%1 <
  -9  13   2   758.89   700.20   133.40  24%1 o
  -9  15   2  2144.30  2215.00   178.10  24%1 o
  -9  17   2  2656.30  2744.90   187.30  24%1 o
  -9  19   2   614.89  1078.00   152.80  24%1 o
  -9  21   2   335.18   359.00   115.00  24%1 o
  -6 -22   1    21.22    50.60    70.90  24%1 <
  -5 -13   1     9.00   -49.90    81.80  24%1 <
  -5 -11   1   270.64   414.30   128.40  24%1 o
  -5  -9   1    52.00   112.40   113.40  24%1 <
  -5  -7   1   205.48   239.30   129.60  24%1 <
  -1 -21   0    12.54    83.20   111.90  24%1 <
  -1 -19   0    42.41    81.90   117.00  24%1 <
   4 -12  -1    73.88   -25.70   171.90  24%1 <
   5  15  -1    18.16   -19.30    89.50  24%1 <
   5  17  -1     7.67   -13.00    77.60  24%1 <
   5  19  -1    13.39   122.40    87.70  24%1 <
   5  21  -1    10.96    17.00    81.30  24%1 <
   5  23  -1    12.57    46.80    81.10  24%1 <
   8 -20  -2     6.69   -58.40    94.20  24%1 <
   8 -18  -2    32.37   100.40   105.20  24%1 <
   9  -5  -2  1632.50  1793.50   175.20  24%1 o
   9  -3  -2  1389.10  1447.80   170.60  24%1 o
   9  -1  -2  4956.60  4672.40   242.60  24%1 o
   9   1  -2  4411.20  4033.50   223.00  24%1 o
   9   3  -2  1107.00  1244.60   159.50  24%1 o
   9   5  -2  1066.20  1260.00   159.90  24%1 o
   9   7  -2   119.27   129.80    92.30  24%1 <
   9   9  -2   397.27   449.50   107.50  24%1 o
   9  11  -2   432.35   224.80    87.20  24%1 <
   9  13  -2   843.05   883.70   122.20  24%1 o
   9  15  -2  1148.40  1070.30   133.00  24%1 o
   9  17  -2  1357.60  1275.10   131.80  24%1 o
   9  19  -2   302.34   222.60    84.10  24%1 <
   9  21  -2   177.62   102.10    69.40  24%1 <
  13 -15  -3   196.02   285.00    93.30  24%1 o
  13 -13  -3    89.65    94.00    70.80  24%1 <
  13 -11  -3    19.39    55.70    79.10  24%1 <
  13  -9  -3    41.31    12.40    65.30  24%1 <
  13  -7  -3    20.28    22.00    78.30  24%1 <
  13  -5  -3   240.88   162.60    81.30  24%1 <
  13  -3  -3   107.23   190.00    84.60  24%1 <
  13  -1  -3    13.97    54.80    67.50  24%1 <
  13   1  -3    15.72    18.20    65.30  24%1 <
  13   3  -3    90.76   142.90    80.30  24%1 <
  13   5  -3   167.84   222.50    84.60  24%1 <
  14   6  -3    45.81   -16.50    60.70  24%1 <
  14   8  -3     9.39    22.70    61.60  24%1 <
  14  10  -3     4.04    16.40    60.10  24%1 <
  14  12  -3    81.90    61.40    50.40  24%1 <
  14  14  -3    10.55    18.10    43.80  24%1 <
  14  16  -3   477.09   223.90    65.00  24%1 o
  17  -7  -4   400.30   204.90    63.50  24%1 o
  17  -5  -4   219.80   128.60    65.30  24%1 <
  17  -3  -4   133.69   180.00    71.10  24%1 <
  18  -2  -4    44.60    54.00    59.90  24%1 <
  18   0  -4    13.05    82.20    64.50  24%1 <
  18   2  -4    73.15    55.90    60.10  24%1 <
 -15  -3   3    20.40    54.90    76.10  25%1 <
 -15  -1   3    33.86   183.60    76.80  25%1 <
 -15   1   3    88.86   302.10   101.00  25%1 <
 -14   2   3    90.38   142.00    81.50  25%1 <
 -14   4   3    39.84   -36.10    63.10  25%1 <
 -14   6   3    57.87    35.00    84.60  25%1 <
 -14   8   3    21.62    13.90    59.70  25%1 <
 -14  10   3     5.09    53.20    61.50  25%1 <
 -11 -17   2    37.21   159.00    78.00  25%1 <
 -10 -14   2    78.79    93.50    93.30  25%1 <
 -10 -12   2    35.15   103.50    82.00  25%1 <
 -10 -10   2   337.45   384.80   125.10  25%1 o
 -10  -8   2   287.66   388.40   118.30  25%1 o
 -10  -6   2   313.99   345.80   109.80  25%1 o
 -10  -4   2   389.76   548.80   137.90  25%1 o
 -10  -2   2   169.65   247.70   134.00  25%1 <
  -6 -22   1    18.56    50.60    70.90  25%1 <
  -6 -20   1   739.94  1052.90   123.70  25%1 o
  -6 -18   1   629.51   930.80   127.70  25%1 o
  -5  -9   1    54.75   112.40   113.40  25%1 <
  -5  -7   1   205.03   239.30   129.60  25%1 <
  -5  -5   1   170.63   102.30   149.90  25%1 <
  -5  -3   1    52.56   134.10   178.10  25%1 <
  -1 -19   0    36.75    81.90   117.00  25%1 <
  -1 -17   0     9.49   -20.60   117.60  25%1 <
   4 -14  -1    79.24   228.30   175.10  25%1 <
   5   5  -1   151.18   104.40   139.90  25%1 <
   5   7  -1   172.40   254.80   151.30  25%1 <
   5   9  -1   100.55    90.80   115.30  25%1 <
   5  11  -1   233.27   239.90   122.10  25%1 <
   5  13  -1     9.27    66.00   106.80  25%1 <
   5  15  -1    19.38   -19.30    89.50  25%1 <
   5  17  -1     9.34   -13.00    77.60  25%1 <
   5  19  -1    14.86   122.40    87.70  25%1 <
   5  21  -1    12.96    17.00    81.30  25%1 <
   5  23  -1    12.82    46.80    81.10  25%1 <
   9 -11  -2   194.27   203.80   100.10  25%1 <
   9  -9  -2   826.06  1078.60   145.60  25%1 o
   9  -7  -2   110.14   116.20    88.60  25%1 <
   9  -5  -2  1563.50  1793.50   175.20  25%1 o
   9  -3  -2  1327.40  1447.80   170.60  25%1 o
   9  -1  -2  4826.10  4672.40   242.60  25%1 o
   9   1  -2  4300.70  4033.50   223.00  25%1 o
  10  14  -2    97.03   135.20    88.70  25%1 <
  10  16  -2    24.31    43.00    73.50  25%1 <
  10  18  -2    19.04    53.00    62.80  25%1 <
  10  20  -2    24.88     8.50    68.00  25%1 <
  13 -17  -3   111.97    83.20    76.30  25%1 <
  13 -15  -3   194.41   285.00    93.30  25%1 o
  13 -13  -3    94.05    94.00    70.80  25%1 <
  13 -11  -3    22.00    55.70    79.10  25%1 <
  14  -6  -3    51.51    87.40    79.60  25%1 <
  14  -4  -3    43.11    90.10    81.60  25%1 <
  14  -2  -3    86.52    98.30    78.60  25%1 <
  14   2  -3   109.96   -24.50    45.50  25%1 <
  14   4  -3    29.71    67.10    76.60  25%1 <
  14   6  -3    57.03   -16.50    60.70  25%1 <
  14   8  -3    10.76    22.70    61.60  25%1 <
  14  10  -3     5.19    16.40    60.10  25%1 <
  14  12  -3    88.36    61.40    50.40  25%1 <
  14  14  -3    19.01    18.10    43.80  25%1 <
  14  16  -3   457.99   223.90    65.00  25%1 o
  18  -2  -4    51.10    54.00    59.90  25%1 <
  18   0  -4     7.79    82.20    64.50  25%1 <
  18   2  -4    94.83    55.90    60.10  25%1 <
 -15  -3   3    26.04    54.90    76.10  26%1 <
 -15  -1   3    90.33   183.60    76.80  26%1 <
 -15   1   3    86.25   302.10   101.00  26%1 <
 -15   3   3    30.75    85.90    81.50  26%1 <
 -15   5   3   500.69   461.80   102.60  26%1 o
 -15   7   3   228.47   261.10    87.40  26%1 <
 -11 -17   2    50.99   159.00    78.00  26%1 <
 -11 -15   2    15.16   -32.50    77.30  26%1 <
 -11 -13   2   107.96   158.80    88.70  26%1 <
 -11 -11   2    22.34     6.80    76.50  26%1 <
 -10  -8   2   339.91   388.40   118.30  26%1 o
 -10  -6   2   378.78   345.80   109.80  26%1 o
 -10  -4   2   489.87   548.80   137.90  26%1 o
 -10  -2   2   189.21   247.70   134.00  26%1 <
 -10   0   2  2117.50  2323.30   224.60  26%1 o
 -10   2   2   249.34   190.60   142.80  26%1 <
 -10   4   2   610.66   812.20   149.00  26%1 o
 -10   6   2   434.87   395.80   120.30  26%1 o
 -10   8   2   445.78   411.10   124.30  26%1 o
  -6 -20   1   917.57  1052.90   123.70  26%1 o
  -6 -18   1   781.76   930.80   127.70  26%1 o
  -6 -16   1    44.56   107.90    84.50  26%1 <
  -6 -14   1   583.70   628.50   119.00  26%1 o
  -5  -5   1   199.93   102.30   149.90  26%1 <
  -5  -3   1    69.18   134.10   178.10  26%1 <
  -5  -1   1  3236.80  3268.40   306.00  26%1 o
  -5   1   1  3447.00  3483.10   310.90  26%1 o
  -1 -17   0    18.78   -20.60   117.60  26%1 <
   4 -14  -1    91.34   228.30   175.10  26%1 <
   5   1  -1  3322.70  3068.90   296.50  26%1 o
   5   3  -1    57.14   209.00   176.00  26%1 <
   5   5  -1   206.05   104.40   139.90  26%1 <
   5   7  -1   225.97   254.80   151.30  26%1 <
   5   9  -1   120.44    90.80   115.30  26%1 <
   5  11  -1   276.65   239.90   122.10  26%1 <
   5  13  -1    11.36    66.00   106.80  26%1 <
   9 -15  -2  4795.30  4530.90   212.30  26%1 o
   9 -13  -2   756.77   728.60   138.00  26%1 o
   9 -11  -2   247.99   203.80   100.10  26%1 <
   9  -9  -2   996.70  1078.60   145.60  26%1 o
   9  -7  -2   119.92   116.20    88.60  26%1 <
  10   2  -2   215.49   148.00   129.50  26%1 <
  10   4  -2   531.19   632.00   133.80  26%1 o
  10   6  -2   388.51   324.90   104.10  26%1 o
  10   8  -2   254.21   282.70   120.30  26%1 <
  10  10  -2   352.04   380.90   117.40  26%1 o
  10  12  -2    63.68    -4.80    74.80  26%1 <
  10  14  -2   119.87   135.20    88.70  26%1 <
  10  16  -2    26.43    43.00    73.50  26%1 <
  10  18  -2    23.59    53.00    62.80  26%1 <
  10  20  -2    29.51     8.50    68.00  26%1 <
  13 -17  -3   144.74    83.20    76.30  26%1 <
  14 -12  -3   215.63   167.50    86.20  26%1 <
  14 -10  -3     5.74    27.80    62.50  26%1 <
  14  -8  -3    16.67    18.20    65.40  26%1 <
  14  -6  -3    79.42    87.40    79.60  26%1 <
  14  -4  -3    51.23    90.10    81.60  26%1 <
  14  -2  -3   117.10    98.30    78.60  26%1 <
  14   2  -3   105.85   -24.50    45.50  26%1 <
  14   4  -3    41.54    67.10    76.60  26%1 <
  15   5  -3   391.07   393.70    97.00  26%1 o
  15   7  -3   180.14   143.30    61.60  26%1 <
  15   9  -3     7.01    40.90    63.90  26%1 <
  15  11  -3    87.77   146.50    71.90  26%1 <
  15  13  -3     5.75    47.40    57.80  26%1 <
  15  15  -3    42.67   109.60    62.80  26%1 <
 -15   3   3    31.93    85.90    81.50  27%1 <
 -15   5   3   487.65   461.80   102.60  27%1 o
 -15   7   3   236.21   261.10    87.40  27%1 <
 -12 -16   2    11.85    25.50    66.00  27%1 <
 -11 -15   2    18.90   -32.50    77.30  27%1 <
 -11 -13   2   119.98   158.80    88.70  27%1 <
 -11 -11   2    22.73     6.80    76.50  27%1 <
 -11  -9   2   265.72   155.40    98.60  27%1 <
 -11  -7   2   232.17   217.90   106.00  27%1 <
 -11  -5   2     7.16    21.40    78.20  27%1 <
 -10   0   2  2203.00  2323.30   224.60  27%1 o
 -10   2   2   256.31   190.60   142.80  27%1 <
 -10   4   2   628.38   812.20   149.00  27%1 o
 -10   6   2   459.93   395.80   120.30  27%1 o
 -10   8   2   476.35   411.10   124.30  27%1 o
 -10  10   2   627.08   631.20   142.80  27%1 o
 -10  12   2    76.70    79.70    99.60  27%1 <
 -10  14   2   202.63   233.30   128.30  27%1 <
 -10  16   2    13.95    -1.10    93.60  27%1 <
 -10  18   2    39.22    63.80    87.90  27%1 <
  -7 -23   1    20.76    38.60    72.80  27%1 <
  -7 -21   1    10.87    21.20    72.90  27%1 <
  -6 -16   1    41.39   107.90    84.50  27%1 <
  -6 -14   1   573.42   628.50   119.00  27%1 o
  -6 -12   1  1703.90  2285.10   170.60  27%1 o
  -6 -10   1  3179.30  4509.00   216.30  27%1 o
  -5  -1   1  3369.60  3268.40   306.00  27%1 o
  -5   1   1  3615.50  3483.10   310.90  27%1 o
  -5   3   1   136.24   284.00   206.50  27%1 <
  -5   5   1   283.19   380.10   187.20  27%1 <
  -2 -24   0     7.70   -23.10    81.10  27%1 <
  -1 -15   0   209.63   343.50   156.20  27%1 <
   4 -16  -1   651.19   829.70   210.10  27%1 o
   5  -3  -1   232.54   332.10   182.80  27%1 <
   5  -1  -1  4112.40  3468.90   298.20  27%1 o
   5   1  -1  3481.00  3068.90   296.50  27%1 o
   5   3  -1    62.28   209.00   176.00  27%1 <
   9 -17  -2   441.49   547.50   124.70  27%1 o
   9 -15  -2  5091.70  4530.90   212.30  27%1 o
   9 -13  -2   774.59   728.60   138.00  27%1 o
  10  -4  -2   515.54   626.60   141.00  27%1 o
  10  -2  -2   217.21    59.20   111.80  27%1 <
  10   0  -2  1977.70  1830.50   211.90  27%1 o
  10   2  -2   219.85   148.00   129.50  27%1 <
  10   4  -2   540.06   632.00   133.80  27%1 o
  10   6  -2   413.32   324.90   104.10  27%1 o
  10   8  -2   275.56   282.70   120.30  27%1 <
  10  10  -2   357.25   380.90   117.40  27%1 o
  11  17  -2   131.55   123.10    72.70  27%1 <
  11  19  -2     3.49    21.80    56.90  27%1 <
  14 -16  -3   629.43   460.70   102.40  27%1 o
  14 -14  -3   139.00   142.40    79.00  27%1 <
  14 -12  -3   217.57   167.50    86.20  27%1 <
  14 -10  -3     3.60    27.80    62.50  27%1 <
  14  -8  -3    14.79    18.20    65.40  27%1 <
  15  -5  -3   356.83   349.10    94.50  27%1 o
  15  -3  -3    26.98   104.10    80.50  27%1 <
  15  -1  -3   373.52   355.20    99.50  27%1 o
  15   1  -3   254.22   240.00    93.30  27%1 <
  15   3  -3    47.07   183.30    89.20  27%1 <
  15   5  -3   382.90   393.70    97.00  27%1 o
  15   7  -3   163.51   143.30    61.60  27%1 <
  15   9  -3     6.45    40.90    63.90  27%1 <
  15  11  -3    83.24   146.50    71.90  27%1 <
  15  13  -3     4.94    47.40    57.80  27%1 <
  15  15  -3    48.21   109.60    62.80  27%1 <
 -12 -16   2    13.59    25.50    66.00  28%1 <
 -12 -14   2   360.46   318.00    91.90  28%1 o
 -12 -12   2  1386.20  1140.20   128.10  28%1 o
 -12 -10   2   334.70   424.00   109.70  28%1 o
 -11  -9   2   273.12   155.40    98.60  28%1 <
 -11  -7   2   244.15   217.90   106.00  28%1 <
 -11  -5   2     7.40    21.40    78.20  28%1 <
 -11  -3   2   266.93   222.30   107.70  28%1 <
 -11  -1   2   276.88   256.10   107.60  28%1 <
 -11   1   2   239.01   208.70   101.10  28%1 <
 -11   3   2   185.90   276.20   107.00  28%1 <
 -10  10   2   706.79   631.20   142.80  28%1 o
 -10  12   2    82.87    79.70    99.60  28%1 <
 -10  14   2   228.30   233.30   128.30  28%1 <
 -10  16   2    14.09    -1.10    93.60  28%1 <
 -10  18   2    45.38    63.80    87.90  28%1 <
 -10  20   2    36.70    91.90    83.80  28%1 <
  -7 -23   1    23.27    38.60    72.80  28%1 <
  -7 -21   1    11.25    21.20    72.90  28%1 <
  -7 -19   1     5.52    76.90    80.40  28%1 <
  -7 -17   1    10.06    98.20    88.00  28%1 <
  -6 -12   1  1892.70  2285.10   170.60  28%1 o
  -6 -10   1  3561.10  4509.00   216.30  28%1 o
  -6  -8   1   270.94   287.60   140.00  28%1 <
  -5   3   1   128.27   284.00   206.50  28%1 <
  -5   5   1   297.74   380.10   187.20  28%1 <
  -5   7   1   268.10   355.50   168.30  28%1 <
  -5   9   1   149.99   346.30   170.30  28%1 <
  -2 -24   0     9.18   -23.10    81.10  28%1 <
  -2 -22   0    16.65   -16.80    95.60  28%1 <
  -1 -13   0    81.52    96.00   152.20  28%1 <
   4 -16  -1   692.17   829.70   210.10  28%1 o
   5  -5  -1   260.19   148.10   153.60  28%1 <
   5  -3  -1   246.08   332.10   182.80  28%1 <
   5  -1  -1  4447.30  3468.90   298.20  28%1 o
   6  12  -1  2264.70  2414.60   179.60  28%1 o
   6  14  -1   940.01  1008.00   143.20  28%1 o
   6  16  -1   109.70   143.90    91.60  28%1 <
   6  18  -1   675.19   806.00   121.70  28%1 o
   6  20  -1   994.59  1304.90   135.50  28%1 o
   6  22  -1    74.32    41.70    80.10  28%1 <
   9 -19  -2  1201.50   998.50   137.90  28%1 o
   9 -17  -2   499.26   547.50   124.70  28%1 o
  10  -8  -2   454.28   485.20   126.70  28%1 o
  10  -6  -2   201.50   244.50   101.90  28%1 <
  10  -4  -2   558.26   626.60   141.00  28%1 o
  10  -2  -2   225.58    59.20   111.80  28%1 <
  10   0  -2  2085.60  1830.50   211.90  28%1 o
  11   5  -2     9.35    39.50    75.00  28%1 <
  11   7  -2   340.87   232.60    96.30  28%1 <
  11   9  -2   197.54   207.90   102.50  28%1 <
  11  11  -2    31.91   -37.50    69.60  28%1 <
  11  13  -2    50.37    -2.20    63.60  28%1 <
  11  15  -2     4.37    17.80    63.00  28%1 <
  11  17  -2   139.15   123.10    72.70  28%1 <
  11  19  -2     3.23    21.80    56.90  28%1 <
  14 -16  -3   619.66   460.70   102.40  28%1 o
  14 -14  -3   157.42   142.40    79.00  28%1 <
  15 -11  -3   525.27   461.20    97.10  28%1 o
  15  -9  -3    32.29    35.70    63.60  28%1 <
  15  -7  -3   206.65   151.30    75.40  28%1 <
  15  -5  -3   345.49   349.10    94.50  28%1 o
  15  -3  -3    28.11   104.10    80.50  28%1 <
  15  -1  -3   429.23   355.20    99.50  28%1 o
  15   1  -3   301.68   240.00    93.30  28%1 <
  15   3  -3    47.74   183.30    89.20  28%1 <
  16   2  -3    29.35    -0.50    65.00  28%1 <
  16   4  -3    41.58    10.90    64.80  28%1 <
  16   6  -3    17.18     1.40    59.00  28%1 <
  16   8  -3    58.40    21.00    62.20  28%1 <
  16  10  -3   100.85   106.40    57.20  28%1 <
  16  12  -3    43.27    88.20    65.00  28%1 <
 -12 -14   2   333.64   318.00    91.90  29%1 o
 -12 -12   2  1249.10  1140.20   128.10  29%1 o
 -12 -10   2   309.24   424.00   109.70  29%1 o
 -12  -8   2   515.01   815.20   121.00  29%1 o
 -12  -6   2   564.74  1316.00   140.80  29%1 o
 -11  -3   2   233.85   222.30   107.70  29%1 <
 -11  -1   2   252.43   256.10   107.60  29%1 <
 -11   1   2   212.32   208.70   101.10  29%1 <
 -11   3   2   173.28   276.20   107.00  29%1 <
 -11   5   2    25.74    90.50    95.80  29%1 <
 -11   7   2   346.79   405.30   113.90  29%1 o
 -11   9   2   125.80   120.30   104.10  29%1 <
 -10  20   2    30.47    91.90    83.80  29%1 <
  -8 -22   1     6.79    48.50    68.60  29%1 <
  -7 -19   1     5.17    76.90    80.40  29%1 <
  -7 -17   1     8.78    98.20    88.00  29%1 <
  -7 -15   1    48.76    88.20    85.30  29%1 <
  -6  -8   1   253.63   287.60   140.00  29%1 <
  -6  -6   1  4511.40  4586.30   244.90  29%1 o
  -6  -4   1 12765.00 11164.40   336.80  29%1 o
  -5   7   1   231.36   355.50   168.30  29%1 <
  -5   9   1   116.00   346.30   170.30  29%1 <
  -5  11   1   581.94   669.20   183.60  29%1 o
  -2 -22   0    14.59   -16.80    95.60  29%1 <
  -1 -13   0    60.73    96.00   152.20  29%1 <
   1  19   0    60.44   161.80   121.50  29%1 <
   1  21   0    46.80   202.60   120.20  29%1 <
   1  23   0    10.80    15.20    96.90  29%1 <
   1  25   0     9.74    93.40    89.30  29%1 <
   5  -7  -1   351.36   495.10   174.40  29%1 <
   5  -5  -1   225.85   148.10   153.60  29%1 <
   6   6  -1  4264.00  4224.00   233.40  29%1 o
   6   8  -1   163.21   186.50   129.70  29%1 <
   6  10  -1  3114.80  3591.20   212.10  29%1 o
   6  12  -1  1925.40  2414.60   179.60  29%1 o
   6  14  -1   846.35  1008.00   143.20  29%1 o
   6  16  -1    94.80   143.90    91.60  29%1 <
   6  18  -1   625.41   806.00   121.70  29%1 o
   6  20  -1   892.54  1304.90   135.50  29%1 o
   9 -19  -2  1034.60   998.50   137.90  29%1 o
  10 -12  -2    74.09   168.80    99.40  29%1 <
  10 -10  -2   454.96   507.80   133.10  29%1 o
  10  -8  -2   398.30   485.20   126.70  29%1 o
  10  -6  -2   169.12   244.50   101.90  29%1 <
  11  -1  -2   201.59   190.90   106.70  29%1 <
  11   1  -2   183.66   180.50   101.40  29%1 <
  11   3  -2   227.94   200.00   100.80  29%1 <
  11   5  -2     8.46    39.50    75.00  29%1 <
  11   7  -2   284.38   232.60    96.30  29%1 <
  11   9  -2   164.43   207.90   102.50  29%1 <
  11  11  -2    27.41   -37.50    69.60  29%1 <
  11  13  -2    42.87    -2.20    63.60  29%1 <
  12  16  -2   114.23    60.80    72.80  29%1 <
  12  18  -2    34.57   111.00    77.90  29%1 <
  15 -15  -3    35.00    59.20    55.90  29%1 <
  15 -13  -3    12.33    39.60    56.50  29%1 <
  15 -11  -3   462.12   461.20    97.10  29%1 o
  15  -9  -3    26.30    35.70    63.60  29%1 <
  15  -7  -3   174.63   151.30    75.40  29%1 <
  16  -6  -3     1.81    30.30    59.00  29%1 <
  16  -4  -3    59.92    31.30    62.80  29%1 <
  16  -2  -3    74.99    87.90    58.70  29%1 <
  16   2  -3    25.77    -0.50    65.00  29%1 <
  16   4  -3    38.08    10.90    64.80  29%1 <
  16   6  -3    15.95     1.40    59.00  29%1 <
  16   8  -3    51.09    21.00    62.20  29%1 <
  16  10  -3   103.45   106.40    57.20  29%1 <
  16  12  -3    36.64    88.20    65.00  29%1 <
  17   7  -3    13.43    25.10    57.50  29%1 <
  17   9  -3    14.60    54.20    48.90  29%1 <
  17  11  -3     6.42   -23.50    49.80  29%1 <
 -13 -13   2    15.73   -75.50    63.40  30%1 <
 -13 -11   2    91.78   148.40    84.10  30%1 <
 -13  -9   2    17.02    13.00    63.00  30%1 <
 -12  -8   2   462.97   815.20   121.00  30%1 o
 -12  -6   2   500.68  1316.00   140.80  30%1 o
 -12  -4   2   462.33   810.00   132.30  30%1 o
 -12  -2   2   170.71   149.60    90.60  30%1 <
 -12   0   2  2699.40  2418.60   160.60  30%1 o
 -11   5   2    24.10    90.50    95.80  30%1 <
 -11   7   2   322.56   405.30   113.90  30%1 o
 -11   9   2   117.11   120.30   104.10  30%1 <
 -11  11   2    29.95    32.40    88.70  30%1 <
 -11  13   2   282.37   237.50   104.60  30%1 <
 -11  15   2    15.14    20.20    76.30  30%1 <
 -11  17   2   161.18   375.80   102.90  30%1 o
  -8 -22   1     6.35    48.50    68.60  30%1 <
  -8 -20   1    28.94    63.20    63.30  30%1 <
  -7 -15   1    49.30    88.20    85.30  30%1 <
  -7 -13   1    22.51   124.90    96.60  30%1 <
  -7 -11   1   119.73    42.00    96.40  30%1 <
  -6  -6   1  4027.70  4586.30   244.90  30%1 o
  -6  -4   1 11509.00 11164.40   336.80  30%1 o
  -6  -2   1  6281.60  6352.00   302.30  30%1 o
  -5  11   1   501.76   669.20   183.60  30%1 o
  -5  13   1   284.13   234.00   156.20  30%1 <
  -2 -20   0    13.61    44.30   103.00  30%1 <
  -1 -11   0   235.94   312.10   189.80  30%1 <
   1  15   0   117.95   282.40   136.30  30%1 <
   1  17   0    37.85   110.80   124.20  30%1 <
   1  19   0    58.59   161.80   121.50  30%1 <
   1  21   0    39.84   202.60   120.20  30%1 <
   1  23   0     8.89    15.20    96.90  30%1 <
   5  -9  -1   684.53   603.80   172.40  30%1 o
   5  -7  -1   336.65   495.10   174.40  30%1 <
   6   2  -1  6210.70  5781.10   316.00  30%1 o
   6   4  -1 11055.00  9652.30   323.00  30%1 o
   6   6  -1  3864.40  4224.00   233.40  30%1 o
   6   8  -1   142.80   186.50   129.70  30%1 <
   6  10  -1  2775.20  3591.20   212.10  30%1 o
   7  19  -1     6.13    68.70    80.50  30%1 <
   7  21  -1    57.37    97.30    75.80  30%1 <
   7  23  -1   102.68   153.40    80.70  30%1 <
  10 -16  -2    12.65    67.50    91.10  30%1 <
  10 -14  -2   119.47   168.70    99.20  30%1 <
  10 -12  -2    69.98   168.80    99.40  30%1 <
  10 -10  -2   408.82   507.80   133.10  30%1 o
  11  -5  -2    43.42    51.40    75.40  30%1 <
  11  -3  -2   179.58   180.40    98.90  30%1 <
  11  -1  -2   177.41   190.90   106.70  30%1 <
  11   1  -2   166.91   180.50   101.40  30%1 <
  11   3  -2   210.73   200.00   100.80  30%1 <
  12   6  -2   568.51  1317.60   138.20  30%1 o
  12   8  -2   543.09   559.70   116.00  30%1 o
  12  10  -2   218.95   378.20   106.10  30%1 o
  12  12  -2  1109.40  1085.00   125.40  30%1 o
  12  14  -2   241.89   203.10    88.10  30%1 <
  12  16  -2   100.79    60.80    72.80  30%1 <
  12  18  -2    30.79   111.00    77.90  30%1 <
  15 -15  -3    33.12    59.20    55.90  30%1 <
  15 -13  -3     8.65    39.60    56.50  30%1 <
  16 -12  -3   135.63   156.30    69.30  30%1 <
  16 -10  -3    26.08    58.00    58.80  30%1 <
  16  -8  -3     2.72   -20.90    51.70  30%1 <
  16  -6  -3     1.88    30.30    59.00  30%1 <
  16  -4  -3    64.93    31.30    62.80  30%1 <
  16  -2  -3    68.39    87.90    58.70  30%1 <
  17  -1  -3    14.79    -4.60    38.90  30%1 <
  17   1  -3    16.52   131.40    72.70  30%1 <
  17   3  -3    12.74    83.10    51.90  30%1 <
  17   5  -3    51.85   127.20    66.70  30%1 <
  17   7  -3    11.37    25.10    57.50  30%1 <
  17   9  -3    10.04    54.20    48.90  30%1 <
  17  11  -3     5.85   -23.50    49.80  30%1 <
 -14 -12   2    89.45   145.50    77.30  31%1 <
 -13 -13   2    16.26   -75.50    63.40  31%1 <
 -13 -11   2    88.19   148.40    84.10  31%1 <
 -13  -9   2    18.85    13.00    63.00  31%1 <
 -13  -7   2   131.83   208.40    79.00  31%1 <
 -13  -5   2    82.05   173.90    81.40  31%1 <
 -12  -2   2   152.69   149.60    90.60  31%1 <
 -12   0   2  2536.60  2418.60   160.60  31%1 o
 -12   2   2   177.86   229.60   100.30  31%1 <
 -12   4   2   543.44   822.40   125.50  31%1 o
 -12   6   2   644.24  1515.00   151.60  31%1 o
 -11  11   2    29.27    32.40    88.70  31%1 <
 -11  13   2   268.14   237.50   104.60  31%1 <
 -11  15   2    12.13    20.20    76.30  31%1 <
 -11  17   2   151.28   375.80   102.90  31%1 o
 -11  19   2    24.33    59.80    77.20  31%1 <
  -8 -20   1    27.14    63.20    63.30  31%1 <
  -8 -18   1    41.89    81.40    80.80  31%1 <
  -8 -16   1   109.48   179.60    96.10  31%1 <
  -7 -13   1    20.76   124.90    96.60  31%1 <
  -7 -11   1   118.20    42.00    96.40  31%1 <
  -7  -9   1   196.33   159.50   111.00  31%1 <
  -6  -2   1  5931.90  6352.00   302.30  31%1 o
  -6   2   1  7071.90  7333.10   331.40  31%1 o
  -5  13   1   265.71   234.00   156.20  31%1 <
  -5  15   1    93.14    48.90   137.30  31%1 <
  -2 -20   0    12.42    44.30   103.00  31%1 <
  -2 -18   0   162.05   171.90   115.70  31%1 <
  -1 -11   0   214.04   312.10   189.80  31%1 <
   1  13   0   194.82   194.60   143.10  31%1 <
   1  15   0   119.27   282.40   136.30  31%1 <
   1  17   0    38.92   110.80   124.20  31%1 <
   4 -18  -1   207.44   491.00   210.80  31%1 <
   5  -9  -1   648.58   603.80   172.40  31%1 o
   6   2  -1  5934.10  5781.10   316.00  31%1 o
   6   4  -1 10447.00  9652.30   323.00  31%1 o
   7  13  -1   127.75   276.70    98.80  31%1 <
   7  15  -1   147.75   145.80    92.90  31%1 <
   7  17  -1    20.62    -1.60    74.50  31%1 <
   7  19  -1     6.49    68.70    80.50  31%1 <
   7  21  -1    54.40    97.30    75.80  31%1 <
   7  23  -1    95.84   153.40    80.70  31%1 <
  10 -18  -2    70.57    24.60    77.00  31%1 <
  10 -16  -2    12.56    67.50    91.10  31%1 <
  10 -14  -2   113.01   168.70    99.20  31%1 <
  11  -9  -2   202.20   220.10    95.10  31%1 <
  11  -7  -2   239.22   182.80    91.20  31%1 <
  11  -5  -2    43.73    51.40    75.40  31%1 <
  11  -3  -2   173.87   180.40    98.90  31%1 <
  12   0  -2  2058.50  1697.30   136.40  31%1 o
  12   2  -2   218.17   174.70    91.60  31%1 <
  12   4  -2   553.86   692.00   119.20  31%1 o
  12   6  -2   536.86  1317.60   138.20  31%1 o
  12   8  -2   513.24   559.70   116.00  31%1 o
  12  10  -2   213.88   378.20   106.10  31%1 o
  12  12  -2  1062.50  1085.00   125.40  31%1 o
  13  13  -2    62.31    54.80    70.70  31%1 <
  13  15  -2   463.69   416.80    88.20  31%1 o
  13  17  -2    58.30   146.20    67.60  31%1 <
  13  19  -2    29.43   138.10    62.30  31%1 <
  16 -12  -3   127.86   156.30    69.30  31%1 <
  16 -10  -3    28.00    58.00    58.80  31%1 <
  16  -8  -3     2.36   -20.90    51.70  31%1 <
  17  -9  -3   151.02   204.40    70.20  31%1 <
  17  -7  -3    32.00    21.10    54.00  31%1 <
  17  -5  -3   120.96   155.90    68.10  31%1 <
  17  -3  -3    25.04    93.80    68.70  31%1 <
  17  -1  -3    12.57    -4.60    38.90  31%1 <
  17   1  -3    18.66   131.40    72.70  31%1 <
  17   3  -3    11.95    83.10    51.90  31%1 <
  17   5  -3    59.30   127.20    66.70  31%1 <
  18   2  -3   226.44    84.40    63.70  31%1 <
  18   4  -3    23.60    42.10    57.30  31%1 <
  18   6  -3    25.98   118.90    63.70  31%1 <
  18   8  -3    77.31   141.60    55.70  31%1 <
  18  10  -3    13.26    59.80    58.10  31%1 <
 -14 -12   2   108.39   145.50    77.30  32%1 <
 -14 -10   2    12.77     6.50    63.70  32%1 <
 -14  -8   2     9.00    40.00    68.00  32%1 <
 -13  -7   2   145.01   208.40    79.00  32%1 <
 -13  -5   2    87.38   173.90    81.40  32%1 <
 -13  -3   2    92.12   177.40    89.90  32%1 <
 -13  -1   2   131.60   199.10    92.50  32%1 <
 -13   1   2   136.68    96.30    82.70  32%1 <
 -12   2   2   184.90   229.60   100.30  32%1 <
 -12   4   2   599.99   822.40   125.50  32%1 o
 -12   6   2   689.76  1515.00   151.60  32%1 o
 -12   8   2   621.23   843.70   120.20  32%1 o
 -12  10   2   381.30   610.00   112.50  32%1 o
 -12  12   2  1618.40  1667.20   149.10  32%1 o
 -11  17   2   165.85   375.80   102.90  32%1 o
 -11  19   2    28.37    59.80    77.20  32%1 <
  -9 -21   1    57.39   112.90    79.10  32%1 <
  -9 -19   1    96.89   166.10    79.50  32%1 <
  -8 -18   1    45.99    81.40    80.80  32%1 <
  -8 -16   1   114.58   179.60    96.10  32%1 <
  -8 -14   1    24.08    20.00    86.70  32%1 <
  -8 -12   1   123.29   189.10    88.20  32%1 <
  -7  -9   1   231.13   159.50   111.00  32%1 <
  -7  -7   1    36.44    63.80    98.40  32%1 <
  -7  -5   1   102.99    76.20   116.60  32%1 <
  -6   2   1  7892.40  7333.10   331.40  32%1 o
  -6   4   1 14851.00 14171.70   385.70  32%1 o
  -5  15   1    90.38    48.90   137.30  32%1 <
  -5  17   1    71.01    50.70   143.40  32%1 <
  -3 -23   0  5769.50  7213.60   231.80  32%1 o
  -2 -18   0   188.02   171.90   115.70  32%1 <
  -2 -16   0    44.98   113.40   117.00  32%1 <
  -1  -9   0   298.23   529.10   201.90  32%1 <
   1  11   0   214.02   262.00   175.60  32%1 <
   1  13   0   218.25   194.60   143.10  32%1 <
   4 -18  -1   212.99   491.00   210.80  32%1 <
   5 -11  -1   826.24  1141.60   188.30  32%1 o
   6  -2  -1  7869.00  7356.40   311.90  32%1 o
   7   7  -1    48.03   165.90   122.30  32%1 <
   7   9  -1   149.00   145.00   106.20  32%1 <
   7  11  -1    91.07    95.70    81.30  32%1 <
   7  13  -1   154.92   276.70    98.80  32%1 <
   7  15  -1   162.24   145.80    92.90  32%1 <
   7  17  -1    24.26    -1.60    74.50  32%1 <
   8  22  -1    10.95     4.30    60.40  32%1 <
  10 -20  -2     8.64    57.40    87.80  32%1 <
  10 -18  -2    80.63    24.60    77.00  32%1 <
  11 -13  -2   162.22   142.90    95.60  32%1 <
  11 -11  -2    37.09    -1.10    86.60  32%1 <
  11  -9  -2   227.67   220.10    95.10  32%1 <
  11  -7  -2   266.12   182.80    91.20  32%1 <
  12  -4  -2   600.70   748.30   116.30  32%1 o
  12  -2  -2   197.92   156.60    97.70  32%1 <
  12   0  -2  2257.80  1697.30   136.40  32%1 o
  12   2  -2   237.30   174.70    91.60  32%1 <
  12   4  -2   603.93   692.00   119.20  32%1 o
  13   5  -2    92.34    48.20    74.20  32%1 <
  13   7  -2    19.96    50.50    67.30  32%1 <
  13   9  -2    20.46     0.90    56.00  32%1 <
  13  11  -2   157.34   193.90    83.80  32%1 <
  13  13  -2    66.57    54.80    70.70  32%1 <
  13  15  -2   516.36   416.80    88.20  32%1 o
  13  17  -2    64.94   146.20    67.60  32%1 <
  13  19  -2    34.22   138.10    62.30  32%1 <
  14  18  -2    16.04    75.80    58.20  32%1 <
  17 -11  -3    16.85    66.20    57.30  32%1 <
  17  -9  -3   162.33   204.40    70.20  32%1 <
  17  -7  -3    34.26    21.10    54.00  32%1 <
  17  -5  -3   167.07   155.90    68.10  32%1 <
  17  -3  -3    25.70    93.80    68.70  32%1 <
  18  -6  -3    84.14   151.30    70.10  32%1 <
  18  -4  -3    38.23    -8.00    54.90  32%1 <
  18  -2  -3   199.06   304.90    79.90  32%1 o
  18   2  -3   261.22    84.40    63.70  32%1 <
  18   4  -3    24.14    42.10    57.30  32%1 <
  18   6  -3    29.12   118.90    63.70  32%1 <
  18   8  -3    88.73   141.60    55.70  32%1 <
  18  10  -3    13.11    59.80    58.10  32%1 <
  19   5  -3    31.06   -10.90    47.20  32%1 <
  19   7  -3     2.81     9.90    49.20  32%1 <
 -15 -11   2    23.75    99.50    70.20  33%1 <
 -15  -9   2   202.44   180.70    75.30  33%1 <
 -14 -10   2    12.86     6.50    63.70  33%1 <
 -14  -8   2     8.65    40.00    68.00  33%1 <
 -14  -6   2     6.69    -4.60    60.00  33%1 <
 -14  -4   2     3.45    11.40    61.70  33%1 <
 -14  -2   2   110.13   154.70    76.40  33%1 <
 -13  -3   2    86.38   177.40    89.90  33%1 <
 -13  -1   2   131.28   199.10    92.50  33%1 <
 -13   1   2   133.23    96.30    82.70  33%1 <
 -13   3   2    27.50    63.20    76.70  33%1 <
 -13   5   2    59.58    91.20    77.20  33%1 <
 -13   7   2    16.41    61.40    68.60  33%1 <
 -12   8   2   606.29   843.70   120.20  33%1 o
 -12  10   2   380.21   610.00   112.50  33%1 o
 -12  12   2  1635.00  1667.20   149.10  33%1 o
 -12  14   2   432.19   634.50   117.50  33%1 o
 -12  16   2    24.55   -57.20    71.60  33%1 <
 -12  18   2    11.82    29.90    71.80  33%1 <
  -9 -21   1    51.30   112.90    79.10  33%1 <
  -9 -19   1    95.69   166.10    79.50  33%1 <
  -9 -17   1   574.47   668.10   126.20  33%1 o
  -8 -14   1    23.31    20.00    86.70  33%1 <
  -8 -12   1   121.94   189.10    88.20  33%1 <
  -8 -10   1   125.38   213.40   103.70  33%1 <
  -7  -5   1   105.39    76.20   116.60  33%1 <
  -7  -3   1   366.93   367.70   141.10  33%1 <
  -6   4   1 14688.00 14171.70   385.70  33%1 o
  -6   6   1  5093.50  5574.00   259.20  33%1 o
  -5  17   1    70.73    50.70   143.40  33%1 <
  -5  19   1    90.42    12.60   168.90  33%1 <
  -3 -23   0  5685.30  7213.60   231.80  33%1 o
  -3 -21   0   279.75   293.40   113.50  33%1 <
  -2 -16   0    47.29   113.40   117.00  33%1 <
  -1  -9   0   284.55   529.10   201.90  33%1 <
   1  11   0   211.69   262.00   175.60  33%1 <
   2  24   0    20.88   171.30    97.10  33%1 <
   5 -11  -1   802.11  1141.60   188.30  33%1 o
   6  -4  -1 14264.00 12355.70   339.30  33%1 o
   6  -2  -1  7748.60  7356.40   311.90  33%1 o
   7   5  -1   115.08    47.30    97.10  33%1 <
   7   7  -1    46.73   165.90   122.30  33%1 <
   7   9  -1   152.32   145.00   106.20  33%1 <
   8  16  -1   318.28   438.90   120.70  33%1 o
   8  18  -1   105.90    89.00    83.80  33%1 <
   8  20  -1    11.27    -5.70    65.00  33%1 <
   8  22  -1    11.80     4.30    60.40  33%1 <
  10 -20  -2     9.89    57.40    87.80  33%1 <
  11 -15  -2    19.79    70.80    92.80  33%1 <
  11 -13  -2   160.55   142.90    95.60  33%1 <
  11 -11  -2    35.11    -1.10    86.60  33%1 <
  12  -8  -2   447.16   511.30   116.80  33%1 o
  12  -6  -2   211.88   356.50   101.00  33%1 o
  12  -4  -2   605.48   748.30   116.30  33%1 o
  12  -2  -2   201.21   156.60    97.70  33%1 <
  13  -1  -2   118.81    64.00    75.60  33%1 <
  13   1  -2   140.69   131.00    84.50  33%1 <
  13   3  -2    65.71    43.80    77.80  33%1 <
  13   5  -2    92.37    48.20    74.20  33%1 <
  13   7  -2    20.60    50.50    67.30  33%1 <
  13   9  -2    19.84     0.90    56.00  33%1 <
  13  11  -2   150.39   193.90    83.80  33%1 <
  14  10  -2    38.68    88.10    69.00  33%1 <
  14  12  -2    81.19   136.90    76.80  33%1 <
  14  14  -2    48.67    -2.40    58.00  33%1 <
  14  16  -2    39.44    18.90    56.20  33%1 <
  14  18  -2    16.42    75.80    58.20  33%1 <
  17 -11  -3    17.41    66.20    57.30  33%1 <
  18 -10  -3    64.69    58.30    59.30  33%1 <
  18  -8  -3   130.87   326.50    82.00  33%1 o
  18  -6  -3    88.61   151.30    70.10  33%1 <
  18  -4  -3    41.95    -8.00    54.90  33%1 <
  18  -2  -3   190.91   304.90    79.90  33%1 o
  19  -3  -3    11.97    20.00    54.20  33%1 <
  19  -1  -3    29.14    75.00    61.70  33%1 <
  19   1  -3    27.03    71.80    52.10  33%1 <
  19   3  -3    50.81    63.90    57.00  33%1 <
  19   5  -3    30.94   -10.90    47.20  33%1 <
  19   7  -3     2.54     9.90    49.20  33%1 <
 -15 -11   2    24.15    99.50    70.20  34%1 <
 -15  -9   2   204.70   180.70    75.30  34%1 <
 -15  -7   2    67.07    91.10    70.90  34%1 <
 -15  -5   2     5.31    40.20    52.50  34%1 <
 -14  -6   2     6.83    -4.60    60.00  34%1 <
 -14  -4   2     3.13    11.40    61.70  34%1 <
 -14  -2   2   110.99   154.70    76.40  34%1 <
 -14   0   2   200.63   254.30    74.30  34%1 o
 -14   2   2   132.50   191.10    87.40  34%1 <
 -13   3   2    28.22    63.20    76.70  34%1 <
 -13   5   2    59.37    91.20    77.20  34%1 <
 -13   7   2    16.69    61.40    68.60  34%1 <
 -13   9   2     9.05    93.60    87.90  34%1 <
 -13  11   2   179.02   209.70   104.70  34%1 <
 -12  14   2   432.39   634.50   117.50  34%1 o
 -12  16   2    23.63   -57.20    71.60  34%1 <
 -12  18   2    12.20    29.90    71.80  34%1 <
 -10 -20   1     3.63     5.00    52.00  34%1 <
  -9 -17   1   578.54   668.10   126.20  34%1 o
  -9 -15   1  1454.30  1778.90   158.00  34%1 o
  -9 -13   1  1453.40  1846.90   162.40  34%1 o
  -8 -10   1   128.50   213.40   103.70  34%1 <
  -8  -8   1    53.70    74.50   107.10  34%1 <
  -7  -3   1   370.39   367.70   141.10  34%1 <
  -7  -1   1  1361.10  1557.30   179.90  34%1 o
  -7   1   1  1509.70  1559.80   184.60  34%1 o
  -6   6   1  5106.00  5574.00   259.20  34%1 o
  -6   8   1   264.22   497.60   163.70  34%1 o
  -5  19   1    91.03    12.60   168.90  34%1 <
  -3 -21   0   276.64   293.40   113.50  34%1 <
  -2 -14   0   141.35   119.10   123.80  34%1 <
   1   9   0    50.22   316.60   201.90  34%1 <
   2  20   0     7.99    31.00   108.30  34%1 <
   2  22   0     8.36   -60.90    92.40  34%1 <
   2  24   0    21.46   171.30    97.10  34%1 <
   5 -13  -1    58.90   332.10   154.00  34%1 <
   6  -6  -1  4763.80  5566.30   259.50  34%1 o
   6  -4  -1 14321.00 12355.70   339.30  34%1 o
   7   1  -1  1285.50  1538.00   179.20  34%1 o
   7   3  -1   430.16   412.10   142.90  34%1 <
   7   5  -1   119.44    47.30    97.10  34%1 <
   8  10  -1    64.05   163.90    96.10  34%1 <
   8  12  -1   149.23   264.40    90.50  34%1 <
   8  14  -1     5.90   -15.60    71.00  34%1 <
   8  16  -1   318.28   438.90   120.70  34%1 o
   8  18  -1   105.53    89.00    83.80  34%1 <
   8  20  -1    10.69    -5.70    65.00  34%1 <
  11 -17  -2   170.78   290.20    99.00  34%1 <
  11 -15  -2    19.65    70.80    92.80  34%1 <
  12 -12  -2  1318.30  1337.80   142.30  34%1 o
  12 -10  -2  1353.30  1414.00   139.00  34%1 o
  12  -8  -2   452.15   511.30   116.80  34%1 o
  12  -6  -2   207.07   356.50   101.00  34%1 o
  13  -5  -2    32.18    27.50    67.40  34%1 <
  13  -3  -2    42.12    31.00    68.90  34%1 <
  13  -1  -2   119.32    64.00    75.60  34%1 <
  13   1  -2   143.55   131.00    84.50  34%1 <
  13   3  -2    64.71    43.80    77.80  34%1 <
  14   4  -2     4.16   -30.50    41.90  34%1 <
  14   6  -2    13.29   117.10    71.30  34%1 <
  14   8  -2     3.96    51.70    63.30  34%1 <
  14  10  -2    39.66    88.10    69.00  34%1 <
  14  12  -2    81.26   136.90    76.80  34%1 <
  14  14  -2    49.38    -2.40    58.00  34%1 <
  14  16  -2    40.30    18.90    56.20  34%1 <
  15  13  -2   248.96   310.30    82.80  34%1 o
  15  15  -2   985.51   840.20   101.70  34%1 o
  15  17  -2     6.23    25.60    52.90  34%1 <
  18 -10  -3    63.49    58.30    59.30  34%1 <
  18  -8  -3   134.59   326.50    82.00  34%1 o
  19  -7  -3     4.24    26.40    53.90  34%1 <
  19  -5  -3    61.74    56.20    55.80  34%1 <
  19  -3  -3    11.93    20.00    54.20  34%1 <
  19  -1  -3    30.20    75.00    61.70  34%1 <
  19   1  -3    27.19    71.80    52.10  34%1 <
  19   3  -3    50.12    63.90    57.00  34%1 <
  20  -2  -3     2.78   -12.40    52.00  34%1 <
  20   2  -3     0.97    29.30    53.30  34%1 <
 -16  -6   2    58.03     5.60    67.20  35%1 <
 -15  -7   2    82.98    91.10    70.90  35%1 <
 -15  -5   2     7.07    40.20    52.50  35%1 <
 -15  -3   2    65.39   224.40    89.30  35%1 <
 -15  -1   2  1087.80  1413.30   141.60  35%1 o
 -15   1   2  1053.50  1211.30   134.80  35%1 o
 -14   0   2   240.96   254.30    74.30  35%1 o
 -14   2   2   160.33   191.10    87.40  35%1 <
 -14   4   2    63.87    90.00    73.80  35%1 <
 -14   6   2    12.99   -38.70    60.10  35%1 <
 -14   8   2    20.79   117.50    92.00  35%1 <
 -13   9   2    12.20    93.60    87.90  35%1 <
 -13  11   2   217.27   209.70   104.70  35%1 <
 -13  13   2    19.87     9.90    74.10  35%1 <
 -13  15   2   727.56   808.80   123.90  35%1 o
 -10 -20   1     4.21     5.00    52.00  35%1 <
 -10 -18   1    33.75   112.10    69.10  35%1 <
 -10 -16   1    27.46   142.70    90.10  35%1 <
  -9 -15   1  1737.20  1778.90   158.00  35%1 o
  -9 -13   1  1758.00  1846.90   162.40  35%1 o
  -9 -11   1  3402.20  2852.50   187.90  35%1 o
  -8  -8   1    63.81    74.50   107.10  35%1 <
  -8  -6   1   452.59   449.00   132.20  35%1 o
  -8  -4   1   130.79    92.30   116.30  35%1 <
  -7  -1   1  1629.90  1557.30   179.90  35%1 o
  -7   1   1  1824.80  1559.80   184.60  35%1 o
  -7   3   1   438.75   455.80   150.40  35%1 o
  -6   8   1   322.97   497.60   163.70  35%1 o
  -6  10   1  6511.10  8085.00   286.30  35%1 o
  -5  21   1   136.59   282.30   171.80  35%1 <
  -4 -24   0     4.99    -0.70    72.60  35%1 <
  -3 -19   0  1636.20  1951.30   165.10  35%1 o
  -2 -14   0   164.77   119.10   123.80  35%1 <
  -1  -7   0    60.34   212.30   242.70  35%1 <
   1   9   0    63.35   316.60   201.90  35%1 <
   2  18   0    67.17   178.80   119.10  35%1 <
   2  20   0    10.26    31.00   108.30  35%1 <
   2  22   0     9.94   -60.90    92.40  35%1 <
   5 -13  -1    67.79   332.10   154.00  35%1 <
   6  -8  -1   151.55   301.10   163.70  35%1 <
   6  -6  -1  5747.40  5566.30   259.50  35%1 o
   7  -1  -1  1624.70  1467.50   174.60  35%1 o
   7   1  -1  1558.40  1538.00   179.20  35%1 o
   7   3  -1   514.36   412.10   142.90  35%1 <
   8   6  -1   488.73   609.30   143.90  35%1 o
   8   8  -1    58.38    72.20   103.30  35%1 <
   8  10  -1    76.84   163.90    96.10  35%1 <
   8  12  -1   182.42   264.40    90.50  35%1 <
   8  14  -1     6.77   -15.60    71.00  35%1 <
   9  15  -1  2326.50  2869.90   197.20  35%1 o
   9  17  -1   868.57   664.70   137.50  35%1 o
   9  19  -1    17.27   -39.90    69.40  35%1 <
   9  21  -1     4.95    20.90    53.00  35%1 <
  11 -19  -2     5.24    32.90    77.40  35%1 <
  11 -17  -2   203.01   290.20    99.00  35%1 <
  12 -14  -2   600.57   467.70   110.80  35%1 o
  12 -12  -2  1599.10  1337.80   142.30  35%1 o
  12 -10  -2  1629.20  1414.00   139.00  35%1 o
  13  -7  -2    34.81    -0.60    67.00  35%1 <
  13  -5  -2    37.94    27.50    67.40  35%1 <
  13  -3  -2    51.25    31.00    68.90  35%1 <
  14  -2  -2   226.61   334.00    97.60  35%1 o
  14   0  -2   211.52   236.20    90.10  35%1 <
  14   2  -2   138.24   110.20    76.70  35%1 <
  14   4  -2     4.53   -30.50    41.90  35%1 <
  14   6  -2    17.09   117.10    71.30  35%1 <
  14   8  -2     5.00    51.70    63.30  35%1 <
  15   7  -2    59.53    39.00    52.40  35%1 <
  15   9  -2   138.98   166.20    73.20  35%1 <
  15  11  -2     5.38    51.80    63.00  35%1 <
  15  13  -2   297.71   310.30    82.80  35%1 o
  15  15  -2  1151.80   840.20   101.70  35%1 o
  15  17  -2     7.37    25.60    52.90  35%1 <
  19  -7  -3     5.01    26.40    53.90  35%1 <
  19  -5  -3    74.60    56.20    55.80  35%1 <
  20  -2  -3     3.44   -12.40    52.00  35%1 <
  20   2  -3     1.19    29.30    53.30  35%1 <
 -16  -6   2    68.97     5.60    67.20  36%1 <
 -16  -4   2   375.44   359.50    81.60  36%1 o
 -16  -2   2   145.33    69.50    77.90  36%1 <
 -15  -3   2    79.40   224.40    89.30  36%1 <
 -15  -1   2  1128.50  1413.30   141.60  36%1 o
 -15   1   2  1167.00  1211.30   134.80  36%1 o
 -15   3   2    67.61    99.20    80.80  36%1 <
 -15   5   2     7.35   -19.10    66.20  36%1 <
 -14   4   2    77.17    90.00    73.80  36%1 <
 -14   6   2    16.68   -38.70    60.10  36%1 <
 -14   8   2    22.26   117.50    92.00  36%1 <
 -14  10   2     2.10    52.90    85.60  36%1 <
 -14  12   2   198.81   118.60    86.00  36%1 <
 -13  13   2    21.76     9.90    74.10  36%1 <
 -13  15   2   825.62   808.80   123.90  36%1 o
 -11 -19   1     1.60   -12.60    57.80  36%1 <
 -10 -18   1    36.06   112.10    69.10  36%1 <
 -10 -16   1    33.29   142.70    90.10  36%1 <
 -10 -14   1    57.90   113.30    80.60  36%1 <
  -9 -11   1  3846.80  2852.50   187.90  36%1 o
  -9  -9   1   112.38   156.50   105.10  36%1 <
  -9  -7   1   320.51   335.50   114.00  36%1 <
  -8  -6   1   488.27   449.00   132.20  36%1 o
  -8  -4   1   140.77    92.30   116.30  36%1 <
  -8  -2   1    27.96    83.70   103.60  36%1 <
  -7   3   1   489.88   455.80   150.40  36%1 o
  -7   5   1   106.49    17.60   125.80  36%1 <
  -6  10   1  7140.30  8085.00   286.30  36%1 o
  -6  12   1  4786.10  5641.10   253.40  36%1 o
  -5  21   1   141.25   282.30   171.80  36%1 <
  -4 -24   0     6.79    -0.70    72.60  36%1 <
  -4 -22   0    10.86   -12.40    92.40  36%1 <
  -3 -19   0  1813.10  1951.30   165.10  36%1 o
  -3 -17   0   858.37  2493.40   181.30  36%1 o
  -2 -12   0    71.66  -172.70   145.80  36%1 <
  -1  -7   0    60.37   212.30   242.70  36%1 <
   1   7   0    50.55    87.20   226.10  36%1 <
   2  16   0    39.84   110.40   125.90  36%1 <
   2  18   0    82.87   178.80   119.10  36%1 <
   4 -20  -1    70.96   224.70   214.90  36%1 <
   5 -15  -1    22.90    -0.40   135.80  36%1 <
   6  -8  -1   157.55   301.10   163.70  36%1 <
   7  -3  -1   628.02   575.70   157.80  36%1 o
   7  -1  -1  1810.30  1467.50   174.60  36%1 o
   8   4  -1   127.28   130.90   105.70  36%1 <
   8   6  -1   546.08   609.30   143.90  36%1 o
   8   8  -1    64.41    72.20   103.30  36%1 <
   9  11  -1  3262.40  2769.50   193.30  36%1 o
   9  13  -1  2095.90  2078.90   176.60  36%1 o
   9  15  -1  2587.40  2869.90   197.20  36%1 o
   9  17  -1   986.54   664.70   137.50  36%1 o
   9  19  -1    18.80   -39.90    69.40  36%1 <
   9  21  -1     5.49    20.90    53.00  36%1 <
  10  20  -1     2.85    15.50    64.50  36%1 <
  10  22  -1    34.21   -16.40    68.50  36%1 <
  11 -19  -2     6.06    32.90    77.40  36%1 <
  12 -16  -2     9.66     9.40    80.00  36%1 <
  12 -14  -2   662.43   467.70   110.80  36%1 o
  13 -11  -2   273.32   145.90   103.80  36%1 <
  13  -9  -2     5.34   -67.30    60.10  36%1 <
  13  -7  -2    37.97    -0.60    67.00  36%1 <
  14  -6  -2    13.94   -38.00    62.30  36%1 <
  14  -4  -2     1.99    10.80    67.50  36%1 <
  14  -2  -2   248.78   334.00    97.60  36%1 o
  14   0  -2   244.11   236.20    90.10  36%1 <
  14   2  -2   152.56   110.20    76.70  36%1 <
  15   1  -2  1003.90  1131.90   134.30  36%1 o
  15   3  -2    35.48    -1.80    71.40  36%1 <
  15   5  -2     9.07    28.80    69.80  36%1 <
  15   7  -2    66.17    39.00    52.40  36%1 <
  15   9  -2   141.41   166.20    73.20  36%1 <
  15  11  -2     6.17    51.80    63.00  36%1 <
  16   8  -2     2.72   -83.20    58.80  36%1 <
  16  10  -2    50.01    11.70    66.00  36%1 <
  16  12  -2    80.00   129.80    80.70  36%1 <
  16  14  -2   103.01   146.10    82.20  36%1 <
 -17  -1   2     4.96   -33.30    71.90  37%1 <
 -16  -4   2   436.78   359.50    81.60  37%1 o
 -16  -2   2   173.03    69.50    77.90  37%1 <
 -16   0   2   247.32   217.50    96.30  37%1 <
 -16   2   2   201.99    99.20    84.60  37%1 <
 -16   4   2   379.38   319.10    96.40  37%1 o
 -15   3   2    76.53    99.20    80.80  37%1 <
 -15   5   2    10.07   -19.10    66.20  37%1 <
 -15   7   2    52.73    50.20    72.10  37%1 <
 -15   9   2   313.56   306.40    94.20  37%1 o
 -15  11   2    36.59   119.70    74.80  37%1 <
 -14  10   2     2.34    52.90    85.60  37%1 <
 -14  12   2   220.86   118.60    86.00  37%1 <
 -14  14   2    58.92   104.40    87.80  37%1 <
 -11 -19   1     1.66   -12.60    57.80  37%1 <
 -11 -17   1    33.41   -90.30    59.20  37%1 <
 -11 -15   1     1.30    -3.80    67.60  37%1 <
 -10 -14   1    66.37   113.30    80.60  37%1 <
 -10 -12   1    10.83   -82.60    72.00  37%1 <
 -10 -10   1   168.92   246.40   114.20  37%1 <
  -9  -9   1   120.58   156.50   105.10  37%1 <
  -9  -7   1   367.82   335.50   114.00  37%1 <
  -9  -5   1  1662.20  1687.60   172.90  37%1 o
  -8  -2   1    31.58    83.70   103.60  37%1 <
  -7   5   1   121.57    17.60   125.80  37%1 <
  -7   7   1    84.22   216.90   162.10  37%1 <
  -6  12   1  5403.70  5641.10   253.40  37%1 o
  -6  14   1  2695.50  2927.80   209.10  37%1 o
  -5  23   1    75.28   101.80   173.40  37%1 <
  -4 -22   0    13.25   -12.40    92.40  37%1 <
  -4 -20   0    17.90    99.20   109.10  37%1 <
  -3 -17   0   962.86  2493.40   181.30  37%1 o
  -2 -12   0    83.07  -172.70   145.80  37%1 <
   1   7   0    55.63    87.20   226.10  37%1 <
   2  14   0   111.39    19.20   139.40  37%1 <
   2  16   0    41.47   110.40   125.90  37%1 <
   3  23   0  9463.60 10541.90   292.90  37%1 o
   4 -20  -1    80.02   224.70   214.90  37%1 <
   5 -15  -1    28.84    -0.40   135.80  37%1 <
   6 -10  -1  7409.50  8108.60   291.60  37%1 o
   7  -5  -1   106.62   129.40   138.30  37%1 <
   7  -3  -1   711.47   575.70   157.80  37%1 o
   8   2  -1    25.62     5.20   113.40  37%1 <
   8   4  -1   141.23   130.90   105.70  37%1 <
   9   7  -1   535.53   192.00   102.20  37%1 <
   9   9  -1    28.04   -27.40    95.70  37%1 <
   9  11  -1  3657.50  2769.50   193.30  37%1 o
   9  13  -1  2403.20  2078.90   176.60  37%1 o
  10  16  -1    44.53    56.50    90.50  37%1 <
  10  18  -1    83.79    60.00    87.50  37%1 <
  10  20  -1     2.76    15.50    64.50  37%1 <
  10  22  -1    37.82   -16.40    68.50  37%1 <
  12 -18  -2    14.34    32.20    78.50  37%1 <
  12 -16  -2    10.13     9.40    80.00  37%1 <
  13 -13  -2    24.15   -37.50    89.10  37%1 <
  13 -11  -2   323.94   145.90   103.80  37%1 <
  14  -8  -2    17.47    36.00    71.20  37%1 <
  14  -6  -2    17.02   -38.00    62.30  37%1 <
  14  -4  -2     2.24    10.80    67.50  37%1 <
  15  -3  -2    99.80    20.80    78.40  37%1 <
  15  -1  -2   938.18   719.50   105.80  37%1 o
  15   1  -2  1202.80  1131.90   134.30  37%1 o
  15   3  -2    40.28    -1.80    71.40  37%1 <
  15   5  -2    11.62    28.80    69.80  37%1 <
  16   4  -2   327.13   348.30    98.10  37%1 o
  16   6  -2    62.18    22.80    49.30  37%1 <
  16   8  -2     3.19   -83.20    58.80  37%1 <
  16  10  -2    48.35    11.70    66.00  37%1 <
  16  12  -2    91.00   129.80    80.70  37%1 <
  16  14  -2   118.17   146.10    82.20  37%1 <
  17  11  -2     3.17   -11.20    43.10  37%1 <
  17  13  -2    52.26    42.10    67.20  37%1 <
 -17  -1   2     6.92   -33.30    71.90  38%1 <
 -17   1   2     5.53   -50.40    47.80  38%1 <
 -17   3   2   109.53   134.50    68.60  38%1 <
 -16   2   2   193.14    99.20    84.60  38%1 <
 -16   4   2   401.64   319.10    96.40  38%1 o
 -16   6   2    85.18    79.00    74.70  38%1 <
 -16   8   2    14.62    17.30    64.00  38%1 <
 -15   7   2    63.64    50.20    72.10  38%1 <
 -15   9   2   271.30   306.40    94.20  38%1 o
 -15  11   2    72.54   119.70    74.80  38%1 <
 -12 -18   1    37.74   133.10    76.70  38%1 <
 -12 -16   1  2764.10  2444.70   164.20  38%1 o
 -11 -17   1    23.82   -90.30    59.20  38%1 <
 -11 -15   1     2.71    -3.80    67.60  38%1 <
 -11 -13   1    18.90    66.70    84.10  38%1 <
 -11 -11   1    94.57    55.90    82.70  38%1 <
 -10 -12   1    11.66   -82.60    72.00  38%1 <
 -10 -10   1   198.57   246.40   114.20  38%1 <
 -10  -8   1     4.35    26.00    80.00  38%1 <
  -9  -5   1  1754.10  1687.60   172.90  38%1 o
  -9  -3   1   165.70   116.00   106.00  38%1 <
  -8   2   1    45.56    -7.90   116.10  38%1 <
  -7   7   1    91.04   216.90   162.10  38%1 <
  -7   9   1   251.49   293.20   144.20  38%1 <
  -6  14   1  2425.90  2927.80   209.10  38%1 o
  -6  16   1   215.46   499.40   153.60  38%1 o
  -5 -23   0    41.76    34.10    97.10  38%1 <
  -4 -20   0    13.74    99.20   109.10  38%1 <
  -3 -15   0  5221.70  6708.90   259.00  38%1 o
  -2 -10   0    47.39    11.20   166.30  38%1 <
   2  14   0    94.39    19.20   139.40  38%1 <
   3  21   0   298.08   247.70   127.90  38%1 <
   3  23   0  9522.20 10541.90   292.90  38%1 o
   6 -12  -1  6695.00  6355.60   258.40  38%1 o
   6 -10  -1  7372.00  8108.60   291.60  38%1 o
   7  -7  -1    83.72   218.80   142.70  38%1 <
   7  -5  -1   117.22   129.40   138.30  38%1 <
   8  -2  -1    61.15    52.50    95.40  38%1 <
   8   2  -1    28.40     5.20   113.40  38%1 <
   9   5  -1  1677.60  1237.20   155.00  38%1 o
   9   7  -1   518.52   192.00   102.20  38%1 <
   9   9  -1    26.14   -27.40    95.70  38%1 <
  10  10  -1   112.48   136.20    95.40  38%1 <
  10  12  -1     3.12  -101.80    72.40  38%1 <
  10  14  -1    72.80   -28.30    69.10  38%1 <
  10  16  -1    29.09    56.50    90.50  38%1 <
  10  18  -1    45.00    60.00    87.50  38%1 <
  11  19  -1     4.25   -24.50    70.70  38%1 <
  11  21  -1    15.67    42.60    62.90  38%1 <
  12 -18  -2     7.34    32.20    78.50  38%1 <
  13 -17  -2   286.86   172.40    88.00  38%1 <
  13 -15  -2   969.59   935.80   131.40  38%1 o
  13 -13  -2    15.05   -37.50    89.10  38%1 <
  14 -12  -2   222.58   172.30    81.50  38%1 <
  14 -10  -2    14.54   -19.20    63.20  38%1 <
  14  -8  -2    20.72    36.00    71.20  38%1 <
  15  -7  -2    57.25    37.70    72.70  38%1 <
  15  -5  -2     4.66    24.20    75.50  38%1 <
  15  -3  -2    92.15    20.80    78.40  38%1 <
  15  -1  -2  1073.40   719.50   105.80  38%1 o
  16  -2  -2   228.56   154.90    85.40  38%1 <
  16   0  -2   246.13    60.20    76.30  38%1 <
  16   2  -2   198.81    82.70    80.70  38%1 <
  16   4  -2   442.55   348.30    98.10  38%1 o
  16   6  -2    33.81    22.80    49.30  38%1 <
  17   5  -2    19.14    93.00    75.60  38%1 <
  17   7  -2    15.87    10.50    44.30  38%1 <
  17   9  -2     2.78    -8.60    57.00  38%1 <
  17  11  -2     3.74   -11.20    43.10  38%1 <
  17  13  -2    99.37    42.10    67.20  38%1 <
  18  10  -2   215.17   199.80    76.60  38%1 <
  18  12  -2   872.96   459.50    80.70  38%1 o
 -17   1   2     3.00   -50.40    47.80  39%1 <
 -17   3   2    99.20   134.50    68.60  39%1 <
 -17   5   2    62.34   123.70    82.70  39%1 <
 -16   6   2    62.79    79.00    74.70  39%1 <
 -16   8   2    13.99    17.30    64.00  39%1 <
 -16  10   2    22.82    23.30    64.60  39%1 <
 -12 -18   1    48.12   133.10    76.70  39%1 <
 -12 -16   1  1727.80  2444.70   164.20  39%1 o
 -12 -14   1    46.73   170.60    83.90  39%1 <
 -11 -13   1    18.38    66.70    84.10  39%1 <
 -11 -11   1    92.09    55.90    82.70  39%1 <
 -11  -9   1    53.54    -2.20    73.70  39%1 <
 -10  -8   1     4.89    26.00    80.00  39%1 <
 -10  -6   1     2.15   120.90    96.10  39%1 <
 -10  -4   1    70.14    27.20    84.10  39%1 <
  -9  -3   1   132.72   116.00   106.00  39%1 <
  -9  -1   1 10263.00  9385.20   273.10  39%1 o
  -9   1   1  9326.70  8265.80   264.30  39%1 o
  -8   2   1    21.77    -7.90   116.10  39%1 <
  -8   4   1   143.05   197.20   113.80  39%1 <
  -8   6   1   505.26   731.50   164.20  39%1 o
  -7   9   1   202.00   293.20   144.20  39%1 <
  -7  11   1    10.73   -62.70   104.10  39%1 <
  -6  16   1   161.29   499.40   153.60  39%1 o
  -6  18   1  2061.00  2551.70   208.70  39%1 o
  -5 -23   0    10.34    34.10    97.10  39%1 <
  -4 -20   0     7.12    99.20   109.10  39%1 <
  -4 -18   0    11.52   -29.70    92.10  39%1 <
  -3 -15   0  3975.10  6708.90   259.00  39%1 o
  -2 -10   0    49.94    11.20   166.30  39%1 <
  -1  -5   0    85.46     7.40   294.00  39%1 <
   2  12   0    68.28  -151.20   145.90  39%1 <
   3  19   0  1714.80  2161.20   170.70  39%1 o
   3  21   0   239.37   247.70   127.90  39%1 <
   5 -17  -1    64.93    -9.60   155.90  39%1 <
   6 -12  -1  4753.10  6355.60   258.40  39%1 o
   7  -7  -1    47.96   218.80   142.70  39%1 <
   8  -4  -1    74.70    77.00   115.50  39%1 <
   8  -2  -1    57.26    52.50    95.40  39%1 <
   9   1  -1 10047.00  8588.00   270.00  39%1 o
   9   3  -1   127.19   250.40   136.60  39%1 <
   9   5  -1  1213.10  1237.20   155.00  39%1 o
  10   8  -1     4.35    -6.20    67.60  39%1 <
  10  10  -1   102.72   136.20    95.40  39%1 <
  10  12  -1     2.01  -101.80    72.40  39%1 <
  10  14  -1    60.85   -28.30    69.10  39%1 <
  11  13  -1     6.53    10.10    73.40  39%1 <
  11  15  -1     3.57    64.80    75.80  39%1 <
  11  17  -1    10.21    10.10    66.00  39%1 <
  11  19  -1     0.77   -24.50    70.70  39%1 <
  11  21  -1    13.29    42.60    62.90  39%1 <
  12  20  -1   111.16   310.80    83.50  39%1 o
  13 -19  -2   154.72   153.00    88.60  39%1 <
  13 -17  -2   239.75   172.40    88.00  39%1 <
  14 -14  -2   116.25   113.40    97.90  39%1 <
  14 -12  -2   175.13   172.30    81.50  39%1 <
  15 -11  -2   159.07   407.30    99.00  39%1 o
  15  -9  -2   119.23    98.10    86.90  39%1 <
  15  -7  -2    48.04    37.70    72.70  39%1 <
  15  -5  -2     4.16    24.20    75.50  39%1 <
  16  -6  -2    67.20    65.20    71.40  39%1 <
  16  -4  -2   265.94   227.70    74.80  39%1 o
  16  -2  -2   137.62   154.90    85.40  39%1 <
  16   0  -2   138.68    60.20    76.30  39%1 <
  17  -1  -2    15.49    -3.40    71.40  39%1 <
  17   1  -2    10.62     8.90    70.40  39%1 <
  17   3  -2    84.88    67.00    75.10  39%1 <
  17   5  -2     7.86    93.00    75.60  39%1 <
  17   7  -2    12.07    10.50    44.30  39%1 <
  18   4  -2   267.10   267.60    87.50  39%1 o
  18   6  -2    17.73    81.20    68.50  39%1 <
  18   8  -2   114.26   196.30    60.70  39%1 o
  18  10  -2   207.70   199.80    76.60  39%1 <
  18  12  -2   367.32   459.50    80.70  39%1 o
 -17   5   2    57.89   123.70    82.70  40%1 <
 -13 -15   1     3.40     2.30    59.00  40%1 <
 -13 -13   1     8.26    18.40    70.50  40%1 <
 -12 -14   1    50.50   170.60    83.90  40%1 <
 -12 -12   1    64.23   771.50   114.80  40%1 o
 -12 -10   1  1742.10  1870.30   143.60  40%1 o
 -11  -9   1    64.36    -2.20    73.70  40%1 <
 -11  -7   1    59.49   137.90    95.00  40%1 <
 -10  -6   1     4.71   120.90    96.10  40%1 <
 -10  -4   1    72.31    27.20    84.10  40%1 <
 -10  -2   1    51.04     0.50    93.90  40%1 <
  -9  -1   1  9711.90  9385.20   273.10  40%1 o
  -9   1   1  9199.20  8265.80   264.30  40%1 o
  -9   3   1   287.12   263.30   134.60  40%1 <
  -8   6   1   499.90   731.50   164.20  40%1 o
  -8   8   1    44.91   111.00   117.80  40%1 <
  -7  11   1    10.33   -62.70   104.10  40%1 <
  -7  13   1   227.66   181.10   128.90  40%1 <
  -6 -24   0  1678.50  3051.60   176.50  40%1 o
  -6  18   1  2157.20  2551.70   208.70  40%1 o
  -5 -21   0     2.27   -55.90    87.60  40%1 <
  -4 -18   0     6.47   -29.70    92.10  40%1 <
  -3 -13   0  6847.00  7424.30   262.60  40%1 o
  -2 -10   0    42.08    11.20   166.30  40%1 <
  -1  -5   0    88.41     7.40   294.00  40%1 <
   1   5   0    81.30    42.50   282.50  40%1 <
   2  10   0    52.95   -51.10   143.20  40%1 <
   2  12   0    74.36  -151.20   145.90  40%1 <
   3  17   0   617.63  1514.60   160.20  40%1 o
   3  19   0  1671.60  2161.20   170.70  40%1 o
   4  24   0     4.19     5.20    79.30  40%1 <
   5 -17  -1    66.26    -9.60   155.90  40%1 <
   6 -14  -1  2168.80  2126.00   196.90  40%1 o
   7  -9  -1   208.11   219.10   137.40  40%1 <
   8  -4  -1    64.51    77.00   115.50  40%1 <
   9  -1  -1  9766.50  9348.20   284.80  40%1 o
   9   1  -1  9597.30  8588.00   270.00  40%1 o
   9   3  -1   136.06   250.40   136.60  40%1 <
  10   4  -1    63.64    -4.80   101.80  40%1 <
  10   6  -1     8.53   121.00    92.10  40%1 <
  10   8  -1     5.77    -6.20    67.60  40%1 <
  11   9  -1    40.47    39.80    78.30  40%1 <
  11  11  -1    91.61    96.50    82.30  40%1 <
  11  13  -1    12.10    10.10    73.40  40%1 <
  11  15  -1     4.86    64.80    75.80  40%1 <
  11  17  -1     6.94    10.10    66.00  40%1 <
  12  16  -1  1765.60  2396.90   150.00  40%1 o
  12  18  -1    41.10   276.60    94.50  40%1 <
  12  20  -1    77.04   310.80    83.50  40%1 o
  13 -19  -2   137.68   153.00    88.60  40%1 <
  14 -18  -2    50.82    26.20    73.50  40%1 <
  14 -16  -2    54.56    23.00    81.50  40%1 <
  14 -14  -2    91.58   113.40    97.90  40%1 <
  15 -13  -2   294.30   255.10    83.80  40%1 o
  15 -11  -2    97.37   407.30    99.00  40%1 o
  15  -9  -2    97.17    98.10    86.90  40%1 <
  16 -10  -2    14.83   105.40    77.20  40%1 <
  16  -8  -2     3.83    -8.10    58.80  40%1 <
  16  -6  -2    62.43    65.20    71.40  40%1 <
  16  -4  -2   269.17   227.70    74.80  40%1 o
  17  -5  -2    24.15    70.20    60.70  40%1 <
  17  -3  -2    68.93    -4.10    43.60  40%1 <
  17  -1  -2    15.31    -3.40    71.40  40%1 <
  17   1  -2     2.99     8.90    70.40  40%1 <
  18   0  -2  1007.40  1235.10   115.80  40%1 o
  18   2  -2   198.49   326.00    76.20  40%1 o
  18   4  -2   154.82   267.60    87.50  40%1 o
  18   6  -2    15.30    81.20    68.50  40%1 <
  18   8  -2    88.47   196.30    60.70  40%1 o
  19   5  -2    10.14    51.20    54.30  40%1 <
  19   7  -2     2.68   -58.80    55.80  40%1 <
  19   9  -2    16.29    84.90    68.20  40%1 <
 -14 -14   1    24.47   100.40    79.70  41%1 <
 -13 -15   1     4.05     2.30    59.00  41%1 <
 -13 -13   1     9.59    18.40    70.50  41%1 <
 -13 -11   1    17.00   -57.70    67.50  41%1 <
 -12 -12   1    63.77   771.50   114.80  41%1 o
 -12 -10   1  1964.00  1870.30   143.60  41%1 o
 -12  -8   1  1004.50   940.20   127.80  41%1 o
 -11  -7   1    66.16   137.90    95.00  41%1 <
 -11  -5   1   107.78   144.80    91.00  41%1 <
 -11  -3   1   162.94    82.90   111.50  41%1 <
 -10  -2   1    61.02     0.50    93.90  41%1 <
  -9   3   1   344.56   263.30   134.60  41%1 <
  -9   5   1  1597.10  1631.90   166.40  41%1 o
  -8   8   1    54.14   111.00   117.80  41%1 <
  -8  10   1   115.06   267.60   123.30  41%1 <
  -7  13   1   264.72   181.10   128.90  41%1 <
  -7  15   1   108.07    37.40   128.60  41%1 <
  -6 -24   0  1947.90  3051.60   176.50  41%1 o
  -6 -22   0   776.02   995.40   139.20  41%1 o
  -6  20   1  3557.20  4333.30   235.40  41%1 o
  -5 -21   0     2.20   -55.90    87.60  41%1 <
  -5 -19   0    13.99    43.90    98.40  41%1 <
  -4 -16   0    57.38    87.70   106.60  41%1 <
  -3 -13   0  7907.60  7424.30   262.60  41%1 o
  -2  -8   0    61.32   118.20   181.90  41%1 <
   1   5   0    93.38    42.50   282.50  41%1 <
   2  10   0    60.38   -51.10   143.20  41%1 <
   3  15   0  3189.90  5593.10   236.80  41%1 o
   3  17   0   705.16  1514.60   160.20  41%1 o
   4  20   0    13.87   -32.80    95.20  41%1 <
   4  22   0    11.60   -53.10    79.60  41%1 <
   4  24   0     4.33     5.20    79.30  41%1 <
   6 -14  -1  2511.20  2126.00   196.90  41%1 o
   7 -11  -1     9.23    16.10   118.80  41%1 <
   7  -9  -1   239.11   219.10   137.40  41%1 <
   8  -6  -1   594.70   636.30   158.90  41%1 o
   9  -3  -1   474.64   409.70   140.50  41%1 <
   9  -1  -1 11350.00  9348.20   284.80  41%1 o
  10   2  -1    33.84    36.50    94.80  41%1 <
  10   4  -1    75.97    -4.80   101.80  41%1 <
  10   6  -1     9.47   121.00    92.10  41%1 <
  11   7  -1   100.02   121.00    90.90  41%1 <
  11   9  -1    45.00    39.80    78.30  41%1 <
  11  11  -1   103.99    96.50    82.30  41%1 <
  12  12  -1    94.76   168.40    84.80  41%1 <
  12  14  -1    40.83   196.90    87.10  41%1 <
  12  16  -1  2008.60  2396.90   150.00  41%1 o
  12  18  -1    45.42   276.60    94.50  41%1 <
  13  17  -1     2.73    12.30    70.60  41%1 <
  13  19  -1     8.46     0.90    56.60  41%1 <
  14 -18  -2    57.49    26.20    73.50  41%1 <
  14 -16  -2    61.94    23.00    81.50  41%1 <
  15 -15  -2  1052.10  1094.90   123.60  41%1 o
  15 -13  -2   330.49   255.10    83.80  41%1 o
  16 -12  -2    29.45    77.60    70.20  41%1 <
  16 -10  -2    17.37   105.40    77.20  41%1 <
  16  -8  -2     3.97    -8.10    58.80  41%1 <
  17  -9  -2    40.42    29.30    62.80  41%1 <
  17  -7  -2     2.06    18.00    63.50  41%1 <
  17  -5  -2    29.07    70.20    60.70  41%1 <
  17  -3  -2    82.21    -4.10    43.60  41%1 <
  18  -4  -2    77.52   147.30    74.50  41%1 <
  18  -2  -2   344.76   332.70    93.80  41%1 o
  18   0  -2  1203.70  1235.10   115.80  41%1 o
  18   2  -2   220.50   326.00    76.20  41%1 o
  19  -1  -2    97.28    76.80    72.70  41%1 <
  19   1  -2   176.77   155.60    79.70  41%1 <
  19   3  -2     1.20    19.50    68.60  41%1 <
  19   5  -2    11.63    51.20    54.30  41%1 <
  19   7  -2     2.35   -58.80    55.80  41%1 <
  19   9  -2    13.81    84.90    68.20  41%1 <
  20   4  -2     3.89    72.50    68.00  41%1 <
  20   6  -2     7.25   -30.60    55.60  41%1 <
  20   8  -2   135.94    41.00    52.70  41%1 <
 -15 -13   1   149.49   197.90    88.00  42%1 <
 -14 -14   1    17.70   100.40    79.70  42%1 <
 -14 -12   1   193.07   437.40   106.80  42%1 o
 -14 -10   1    41.17    45.10    75.10  42%1 <
 -13 -11   1    14.11   -57.70    67.50  42%1 <
 -13  -9   1    10.50    56.40    81.50  42%1 <
 -13  -7   1    11.47     6.20    71.20  42%1 <
 -12  -8   1   841.71   940.20   127.80  42%1 o
 -12  -6   1   710.62  1003.20   129.00  42%1 o
 -12  -4   1  1159.30   720.90   138.50  42%1 o
 -11  -5   1    79.95   144.80    91.00  42%1 <
 -11  -3   1   136.91    82.90   111.50  42%1 <
 -11  -1   1   959.52   967.90   141.20  42%1 o
 -10   2   1    33.38  -120.50    99.30  42%1 <
  -9   5   1  1311.20  1631.90   166.40  42%1 o
  -9   7   1  1037.30   984.90   141.60  42%1 o
  -8  10   1   101.69   267.60   123.30  42%1 <
  -8  12   1   346.78   537.30   142.50  42%1 o
  -7 -23   0    10.45    12.80    71.40  42%1 <
  -7  15   1    89.28    37.40   128.60  42%1 <
  -6 -22   0   651.25   995.40   139.20  42%1 o
  -6 -20   0  2833.50  3267.30   172.60  42%1 o
  -6  20   1  2934.30  4333.30   235.40  42%1 o
  -5 -19   0     9.73    43.90    98.40  42%1 <
  -5 -17   0    77.65     2.80    98.80  42%1 <
  -4 -16   0    45.64    87.70   106.60  42%1 <
  -4 -14   0    18.53    60.20   126.70  42%1 <
  -3 -11   0 50358.00 44160.20   521.50  42%1 o
  -2  -8   0    54.12   118.20   181.90  42%1 <
   3  13   0  6309.70  6859.80   258.10  42%1 o
   3  15   0  2614.70  5593.10   236.80  42%1 o
   4  18   0     4.52   136.60   113.80  42%1 <
   4  20   0    12.74   -32.80    95.20  42%1 <
   4  22   0    10.73   -53.10    79.60  42%1 <
   5  23   0     5.74    21.50    81.70  42%1 <
   7 -11  -1     9.46    16.10   118.80  42%1 <
   8  -8  -1    82.41    11.10   101.30  42%1 <
   8  -6  -1   483.70   636.30   158.90  42%1 o
   9  -5  -1   926.29   952.50   142.60  42%1 o
   9  -3  -1   388.24   409.70   140.50  42%1 <
  10   2  -1    29.03    36.50    94.80  42%1 <
  11   3  -1   125.06   152.60   111.50  42%1 <
  11   5  -1    76.96    61.30    80.80  42%1 <
  11   7  -1    88.88   121.00    90.90  42%1 <
  12   8  -1   637.10   896.60   116.60  42%1 o
  12  10  -1  1314.00  1259.70   129.50  42%1 o
  12  12  -1    79.40   168.40    84.80  42%1 <
  12  14  -1    29.73   196.90    87.10  42%1 <
  13  13  -1     4.67    55.10    72.00  42%1 <
  13  15  -1     5.58   -25.60    58.50  42%1 <
  13  17  -1     2.22    12.30    70.60  42%1 <
  13  19  -1     6.32     0.90    56.60  42%1 <
  14  18  -1    60.56    43.30    61.80  42%1 <
  15 -17  -2     3.67    70.70    64.50  42%1 <
  15 -15  -2   852.50  1094.90   123.60  42%1 o
  16 -14  -2   112.95    39.80    81.60  42%1 <
  16 -12  -2    29.72    77.60    70.20  42%1 <
  17 -11  -2     7.37    -1.10    63.80  42%1 <
  17  -9  -2    34.07    29.30    62.80  42%1 <
  17  -7  -2     1.57    18.00    63.50  42%1 <
  18  -8  -2   264.24   338.00    85.20  42%1 o
  18  -6  -2    17.73    85.90    69.50  42%1 <
  18  -4  -2    85.28   147.30    74.50  42%1 <
  18  -2  -2   281.06   332.70    93.80  42%1 o
  19  -5  -2     1.79    39.40    65.10  42%1 <
  19  -3  -2     2.86    -2.80    64.30  42%1 <
  19  -1  -2    80.35    76.80    72.70  42%1 <
  19   1  -2   118.85   155.60    79.70  42%1 <
  19   3  -2     0.80    19.50    68.60  42%1 <
  20   0  -2    14.07    64.40    58.10  42%1 <
  20   2  -2    98.38    21.80    48.00  42%1 <
  20   4  -2     2.22    72.50    68.00  42%1 <
  20   6  -2     4.84   -30.60    55.60  42%1 <
  20   8  -2   103.92    41.00    52.70  42%1 <
  21   3  -2   153.41   270.50    83.40  42%1 o
 -15 -13   1   128.47   197.90    88.00  43%1 <
 -15 -11   1   240.90   264.30    95.40  43%1 <
 -14 -12   1   168.45   437.40   106.80  43%1 o
 -14 -10   1    38.32    45.10    75.10  43%1 <
 -14  -8   1    16.31    20.10    70.40  43%1 <
 -13  -9   1    13.02    56.40    81.50  43%1 <
 -13  -7   1    10.85     6.20    71.20  43%1 <
 -13  -5   1    58.78    88.10    85.70  43%1 <
 -12  -6   1   661.35  1003.20   129.00  43%1 o
 -12  -4   1  1030.10   720.90   138.50  43%1 o
 -12  -2   1  1770.70  1822.40   179.10  43%1 o
 -11  -1   1   903.07   967.90   141.20  43%1 o
 -11   1   1  1087.40  1222.50   157.70  43%1 o
 -10   2   1    34.11  -120.50    99.30  43%1 <
 -10   4   1   161.34    84.70    89.10  43%1 <
 -10   6   1     8.37   105.00    91.70  43%1 <
  -9   7   1  1029.20   984.90   141.60  43%1 o
  -9   9   1   370.48   306.90   132.80  43%1 <
  -8  12   1   344.88   537.30   142.50  43%1 o
  -7 -23   0     7.45    12.80    71.40  43%1 <
  -7 -21   0     8.09    -0.40    75.80  43%1 <
  -7  17   1    18.61    36.50   142.60  43%1 <
  -6 -20   0  2670.80  3267.30   172.60  43%1 o
  -6  22   1   165.22  1497.90   207.70  43%1 o
  -5 -17   0    69.98     2.80    98.80  43%1 <
  -4 -14   0    19.09    60.20   126.70  43%1 <
  -3 -11   0 47546.00 44160.20   521.50  43%1 o
   2   8   0    33.40  -243.90   165.60  43%1 <
   3  13   0  6066.90  6859.80   258.10  43%1 o
   4  16   0    34.64    99.40   124.60  43%1 <
   4  18   0     4.72   136.60   113.80  43%1 <
   5 -19  -1   156.53   222.50   203.90  43%1 <
   5  21   0     6.37    16.20   106.30  43%1 <
   5  23   0     5.10    21.50    81.70  43%1 <
   6 -16  -1   275.62   709.90   173.50  43%1 o
   7 -13  -1    97.34    17.50   132.20  43%1 <
   8 -10  -1   150.08   126.80   115.30  43%1 <
   8  -8  -1    70.74    11.10   101.30  43%1 <
   9  -7  -1  1058.30   979.10   151.10  43%1 o
   9  -5  -1   838.30   952.50   142.60  43%1 o
  10  -2  -1    39.63   -26.60   100.00  43%1 <
  11   1  -1   973.54  1026.60   139.80  43%1 o
  11   3  -1   119.83   152.60   111.50  43%1 <
  11   5  -1    71.99    61.30    80.80  43%1 <
  12   4  -1   376.43   574.50   125.80  43%1 o
  12   6  -1   521.78   498.10   110.90  43%1 o
  12   8  -1   569.92   896.60   116.60  43%1 o
  12  10  -1  1197.70  1259.70   129.50  43%1 o
  13   9  -1    22.36    45.40    76.80  43%1 <
  13  11  -1     3.31     9.20    71.00  43%1 <
  13  13  -1     3.55    55.10    72.00  43%1 <
  13  15  -1     6.60   -25.60    58.50  43%1 <
  14  12  -1   101.14   198.70    94.80  43%1 <
  14  14  -1    64.71   143.20    81.60  43%1 <
  14  16  -1    63.76   112.80    73.70  43%1 <
  14  18  -1    65.07    43.30    61.80  43%1 <
  15 -17  -2     3.63    70.70    64.50  43%1 <
  15  17  -1   353.01   353.00   101.30  43%1 o
  16 -14  -2   113.78    39.80    81.60  43%1 <
  17 -13  -2   135.50    48.80    69.10  43%1 <
  17 -11  -2     8.16    -1.10    63.80  43%1 <
  18 -12  -2   360.08   401.50    91.10  43%1 o
  18 -10  -2   352.32   458.10   104.70  43%1 o
  18  -8  -2   286.04   338.00    85.20  43%1 o
  18  -6  -2    11.30    85.90    69.50  43%1 <
  19  -9  -2    20.41    26.30    68.70  43%1 <
  19  -7  -2    18.75    42.50    66.90  43%1 <
  19  -5  -2     2.14    39.40    65.10  43%1 <
  19  -3  -2     4.04    -2.80    64.30  43%1 <
  20  -4  -2    28.80    40.20    66.70  43%1 <
  20  -2  -2   110.11   165.50    82.30  43%1 <
  20   0  -2    16.11    64.40    58.10  43%1 <
  20   2  -2    75.58    21.80    48.00  43%1 <
  21  -1  -2   577.20   693.60    93.00  43%1 o
  21   1  -2   253.56   358.00    94.50  43%1 o
  21   3  -2   118.93   270.50    83.40  43%1 o
 -16 -10   1     0.81   -23.50    70.40  44%1 <
 -15 -11   1   217.86   264.30    95.40  44%1 <
 -15  -9   1   349.68  1010.10   119.60  44%1 o
 -15  -7   1   138.23   372.30   106.10  44%1 o
 -14  -8   1    15.19    20.10    70.40  44%1 <
 -14  -6   1     7.84    52.20    59.70  44%1 <
 -14  -4   1    25.51     6.60    76.60  44%1 <
 -13  -5   1    55.44    88.10    85.70  44%1 <
 -13  -3   1     8.20    67.50    82.00  44%1 <
 -13  -1   1    59.14   116.20    97.80  44%1 <
 -12  -2   1  1621.00  1822.40   179.10  44%1 o
 -11   1   1  1041.60  1222.50   157.70  44%1 o
 -11   3   1    21.10    68.50    93.90  44%1 <
 -10   4   1   132.82    84.70    89.10  44%1 <
 -10   6   1     7.43   105.00    91.70  44%1 <
 -10   8   1    16.92     7.60   111.10  44%1 <
  -9   9   1   302.07   306.90   132.80  44%1 <
  -9  11   1  3030.20  3679.60   210.20  44%1 o
  -8 -22   0     1.21  -106.80    73.60  44%1 <
  -8  12   1   311.70   537.30   142.50  44%1 o
  -8  14   1    79.65   -26.30   120.30  44%1 <
  -7 -21   0     8.16    -0.40    75.80  44%1 <
  -7 -19   0    10.15    82.20    99.80  44%1 <
  -7  17   1    15.63    36.50   142.60  44%1 <
  -7  19   1    12.09     3.70   138.20  44%1 <
  -6 -18   0  1085.50  1340.40   151.00  44%1 o
  -6  22   1   207.39  1497.90   207.70  44%1 o
  -5 -15   0    22.12   -32.90    88.30  44%1 <
  -4 -12   0   167.06    79.10   118.30  44%1 <
  -3  -9   0  1594.50  2534.00   224.10  44%1 o
  -2  -6   0    58.58   -39.00   180.40  44%1 <
   2   8   0    26.12  -243.90   165.60  44%1 <
   3  11   0 40864.00 38452.70   505.90  44%1 o
   4 -22  -1    54.75    47.50   287.00  44%1 <
   4  14   0   120.82    94.10   132.90  44%1 <
   4  16   0    32.85    99.40   124.60  44%1 <
   5 -19  -1   152.84   222.50   203.90  44%1 <
   5  19   0     5.46    -7.90   105.00  44%1 <
   5  21   0     6.07    16.20   106.30  44%1 <
   6 -16  -1   248.37   709.90   173.50  44%1 o
   6  24   0  1501.10  2118.60   168.00  44%1 o
   7 -13  -1    87.14    17.50   132.20  44%1 <
   8 -10  -1   150.35   126.80   115.30  44%1 <
   9  -7  -1   936.41   979.10   151.10  44%1 o
  10  -4  -1    68.97    64.50   110.70  44%1 <
  10  -2  -1    32.03   -26.60   100.00  44%1 <
  11  -1  -1   427.92   799.80   153.80  44%1 o
  11   1  -1   922.88  1026.60   139.80  44%1 o
  12   2  -1  1772.40  1593.30   171.00  44%1 o
  12   4  -1   402.67   574.50   125.80  44%1 o
  12   6  -1   491.10   498.10   110.90  44%1 o
  13   5  -1    65.91   116.30   102.40  44%1 <
  13   7  -1    82.04    74.20    80.90  44%1 <
  13   9  -1    24.59    45.40    76.80  44%1 <
  13  11  -1     4.95     9.20    71.00  44%1 <
  14   8  -1     7.88    42.90    76.10  44%1 <
  14  10  -1    79.18   296.60   105.60  44%1 <
  14  12  -1   110.13   198.70    94.80  44%1 <
  14  14  -1    43.72   143.20    81.60  44%1 <
  14  16  -1    59.86   112.80    73.70  44%1 <
  15  13  -1   404.79   549.90   116.60  44%1 o
  15  15  -1   564.99   512.70   108.90  44%1 o
  15  17  -1   335.01   353.00   101.30  44%1 o
  16  16  -1     1.95     4.10    63.60  44%1 <
  17 -13  -2   118.10    48.80    69.10  44%1 <
  18 -12  -2   393.63   401.50    91.10  44%1 o
  18 -10  -2   242.98   458.10   104.70  44%1 o
  19  -9  -2     7.27    26.30    68.70  44%1 <
  19  -7  -2    22.03    42.50    66.90  44%1 <
  20  -8  -2    34.70    54.70    67.30  44%1 <
  20  -6  -2    20.62    43.30    65.70  44%1 <
  20  -4  -2    20.41    40.20    66.70  44%1 <
  20  -2  -2    88.81   165.50    82.30  44%1 <
  21  -3  -2   165.54   240.00    71.50  44%1 o
  21  -1  -2  1175.10   693.60    93.00  44%1 o
  21   1  -2   426.09   358.00    94.50  44%1 o
 -16 -10   1     1.31   -23.50    70.40  45%1 <
 -16  -8   1     3.07    36.60    71.70  45%1 <
 -16  -6   1     2.76   -12.80    64.50  45%1 <
 -15  -9   1   435.59  1010.10   119.60  45%1 o
 -15  -7   1   170.09   372.30   106.10  45%1 o
 -15  -5   1  1086.30  1416.40   146.90  45%1 o
 -14  -6   1     3.62    52.20    59.70  45%1 <
 -14  -4   1    32.42     6.60    76.60  45%1 <
 -14  -2   1    49.63     6.70    74.60  45%1 <
 -13  -3   1    14.31    67.50    82.00  45%1 <
 -13  -1   1    59.14   116.20    97.80  45%1 <
 -13   1   1    62.62    23.50    83.60  45%1 <
 -12   2   1  1684.20  1885.00   181.60  45%1 o
 -12   4   1  1144.30  1387.50   155.10  45%1 o
 -11   3   1    49.65    68.50    93.90  45%1 <
 -11   5   1    86.82    71.50    92.00  45%1 <
 -11   7   1    96.28   158.90    99.80  45%1 <
 -10   6   1    16.75   105.00    91.70  45%1 <
 -10   8   1     8.79     7.60   111.10  45%1 <
 -10  10   1   130.90   101.90   129.80  45%1 <
  -9  11   1  3365.30  3679.60   210.20  45%1 o
  -9  13   1  1293.50  2409.60   208.40  45%1 o
  -8 -22   0     0.57  -106.80    73.60  45%1 <
  -8 -20   0     2.52    31.20    81.80  45%1 <
  -8  14   1    52.52   -26.30   120.30  45%1 <
  -8  16   1   526.88   452.00   162.00  45%1 <
  -7 -19   0    12.82    82.20    99.80  45%1 <
  -7  19   1    17.18     3.70   138.20  45%1 <
  -6 -16   0  2103.60  2639.40   173.60  45%1 o
  -5 -15   0    20.74   -32.90    88.30  45%1 <
  -5 -13   0     5.50    64.00    97.90  45%1 <
  -4 -12   0   175.07    79.10   118.30  45%1 <
  -3  -9   0  1626.00  2534.00   224.10  45%1 o
  -2  -6   0    43.88   -39.00   180.40  45%1 <
  -1  -3   0   146.10  -966.60   366.40  45%1 <
   1   3   0   144.82 -1200.00   349.60  45%1 <
   2   6   0    62.52    93.20   208.40  45%1 <
   3  11   0 42139.00 38452.70   505.90  45%1 o
   4 -22  -1   112.87    47.50   287.00  45%1 <
   4  14   0   164.62    94.10   132.90  45%1 <
   5  17   0    40.02     4.10   103.20  45%1 <
   5  19   0     8.01    -7.90   105.00  45%1 <
   6  20   0  2872.20  2880.70   171.10  45%1 o
   6  22   0   600.65   689.40   133.40  45%1 o
   6  24   0  1703.60  2118.60   168.00  45%1 o
   7 -15  -1    62.24   237.20   152.20  45%1 <
   8 -12  -1   233.22   325.40   131.20  45%1 <
   9  -9  -1    60.40   190.50   114.70  45%1 <
  10  -6  -1    10.28    47.40   105.10  45%1 <
  10  -4  -1    34.43    64.50   110.70  45%1 <
  11  -3  -1   108.55    41.50   115.30  45%1 <
  11  -1  -1   543.95   799.80   153.80  45%1 o
  12   2  -1  1864.90  1593.30   171.00  45%1 o
  13   3  -1    13.05   -22.50    70.60  45%1 <
  13   5  -1    44.56   116.30   102.40  45%1 <
  13   7  -1    74.80    74.20    80.90  45%1 <
  14   6  -1     8.91    39.80    72.40  45%1 <
  14   8  -1    15.87    42.90    76.10  45%1 <
  14  10  -1    87.81   296.60   105.60  45%1 <
  15   9  -1   979.13   933.80   121.80  45%1 o
  15  11  -1   235.32   312.00   106.10  45%1 <
  15  13  -1   489.90   549.90   116.60  45%1 o
  15  15  -1   575.38   512.70   108.90  45%1 o
  16  12  -1     1.35   -67.40    58.20  45%1 <
  16  14  -1    16.46   -18.90    57.60  45%1 <
  16  16  -1     1.79     4.10    63.60  45%1 <
  17  15  -1     2.74    23.70    61.60  45%1 <
  19  -9  -2    19.77    26.30    68.70  45%1 <
  20  -8  -2    52.82    54.70    67.30  45%1 <
  20  -6  -2    25.59    43.30    65.70  45%1 <
  21  -3  -2   178.88   240.00    71.50  45%1 o
 -17  -7   1     1.34    53.00    76.00  46%1 <
 -17  -5   1    58.37   -10.80    71.60  46%1 <
 -16  -8   1     1.36    36.60    71.70  46%1 <
 -16  -6   1     3.97   -12.80    64.50  46%1 <
 -16  -4   1     4.77     4.20    70.10  46%1 <
 -15  -5   1  1114.50  1416.40   146.90  46%1 o
 -15  -3   1   294.39   309.10    99.50  46%1 o
 -15  -1   1   376.66   482.80   114.20  46%1 o
 -14  -2   1    59.66     6.70    74.60  46%1 <
 -13  -1   1    65.22   116.20    97.80  46%1 <
 -13   1   1    87.15    23.50    83.60  46%1 <
 -13   3   1    23.19     4.50    74.60  46%1 <
 -12   2   1  1905.10  1885.00   181.60  46%1 o
 -12   4   1  1140.30  1387.50   155.10  46%1 o
 -12   6   1   893.19  1029.30   150.90  46%1 o
 -11   5   1    91.71    71.50    92.00  46%1 <
 -11   7   1   105.47   158.90    99.80  46%1 <
 -11   9   1    61.03    85.80   108.40  46%1 <
 -10  10   1   148.23   101.90   129.80  46%1 <
 -10  12   1     6.51   167.20   137.00  46%1 <
  -9 -21   0   151.24    91.10    84.20  46%1 <
  -9  13   1  2140.10  2409.60   208.40  46%1 o
  -8 -20   0     3.50    31.20    81.80  46%1 <
  -8 -18   0     2.84   -55.60    83.60  46%1 <
  -8  16   1   549.52   452.00   162.00  46%1 <
  -7 -17   0    53.55    77.20    96.60  46%1 <
  -7  19   1    21.28     3.70   138.20  46%1 <
  -7  21   1     4.87   -23.70   140.90  46%1 <
  -6 -16   0  2193.70  2639.40   173.60  46%1 o
  -6 -14   0  4931.90  4586.40   224.90  46%1 o
  -5 -13   0     9.27    64.00    97.90  46%1 <
  -4 -10   0    31.13   138.10   146.60  46%1 <
  -1  -3   0   137.10  -966.60   366.40  46%1 <
   1   3   0   131.15 -1200.00   349.60  46%1 <
   2   6   0    65.92    93.20   208.40  46%1 <
   3   9   0  2406.80  3000.90   236.90  46%1 o
   4 -22  -1   121.08    47.50   287.00  46%1 <
   4  12   0   124.94    -3.60   129.00  46%1 <
   5  15   0    28.44    45.50   109.80  46%1 <
   5  17   0    30.25     4.10   103.20  46%1 <
   6  18   0   992.97  1011.90   138.50  46%1 o
   6  20   0  3055.40  2880.70   171.10  46%1 o
   6  22   0   695.86   689.40   133.40  46%1 o
   7 -15  -1    87.22   237.20   152.20  46%1 <
   7  21   0     3.89    21.00    82.40  46%1 <
   7  23   0    60.01     0.70    79.10  46%1 <
   8 -12  -1   272.00   325.40   131.20  46%1 <
   9 -11  -1  4014.00  3491.10   212.30  46%1 o
   9  -9  -1    77.63   190.50   114.70  46%1 <
  10  -8  -1     3.43    26.80   106.90  46%1 <
  10  -6  -1     9.43    47.40   105.10  46%1 <
  11  -5  -1    97.06    89.30   114.70  46%1 <
  11  -3  -1   134.97    41.50   115.30  46%1 <
  12  -2  -1  1686.40  1717.10   183.90  46%1 o
  13  -1  -1   105.65    88.70    94.10  46%1 <
  13   1  -1    58.53    93.70    91.90  46%1 <
  13   3  -1     7.59   -22.50    70.60  46%1 <
  14   2  -1    74.81    12.50    81.40  46%1 <
  14   4  -1    21.12   -23.50    66.90  46%1 <
  14   6  -1    16.59    39.80    72.40  46%1 <
  15   5  -1   878.28   842.50   125.00  46%1 o
  15   7  -1   110.38   174.10    71.90  46%1 <
  15   9  -1  1089.60   933.80   121.80  46%1 o
  15  11  -1   281.75   312.00   106.10  46%1 <
  16   8  -1     6.04   -13.60    68.70  46%1 <
  16  10  -1     0.85    10.60    65.50  46%1 <
  16  12  -1     2.55   -67.40    58.20  46%1 <
  16  14  -1    16.92   -18.90    57.60  46%1 <
  17  11  -1    24.22    21.40    66.50  46%1 <
  17  13  -1     2.37    11.70    61.60  46%1 <
  17  15  -1     3.70    23.70    61.60  46%1 <
  18  14  -1    44.61    10.90    61.60  46%1 <
 -17  -7   1     0.74    53.00    76.00  47%1 <
 -17  -5   1    63.42   -10.80    71.60  47%1 <
 -17  -3   1     7.80   -24.90    68.50  47%1 <
 -16  -4   1     3.55     4.20    70.10  47%1 <
 -16  -2   1    19.20   -42.90    49.70  47%1 <
 -15  -3   1   289.61   309.10    99.50  47%1 o
 -15  -1   1   313.88   482.80   114.20  47%1 o
 -15   1   1   626.46   539.60   122.00  47%1 o
 -14   2   1    62.69    25.00    83.10  47%1 <
 -14   4   1    27.25    14.40    76.10  47%1 <
 -13   3   1    18.96     4.50    74.60  47%1 <
 -13   5   1    60.90    11.40    79.70  47%1 <
 -12   6   1   721.85  1029.30   150.90  47%1 o
 -12   8   1   526.66   568.80   125.70  47%1 o
 -11   9   1    55.32    85.80   108.40  47%1 <
 -11  11   1    59.67   233.80   121.10  47%1 <
 -10 -20   0     0.62    -6.10    81.80  47%1 <
 -10  12   1     6.31   167.20   137.00  47%1 <
  -9 -21   0   137.14    91.10    84.20  47%1 <
  -9 -19   0  1963.80  1967.70   163.70  47%1 o
  -9  15   1  2265.80  2871.70   227.10  47%1 o
  -8 -18   0     2.65   -55.60    83.60  47%1 <
  -8  18   1    82.60   116.80   139.40  47%1 <
  -7 -17   0    45.33    77.20    96.60  47%1 <
  -7 -15   0    20.24    52.80   105.30  47%1 <
  -7  21   1     4.38   -23.70   140.90  47%1 <
  -6 -14   0  4467.40  4586.40   224.90  47%1 o
  -5 -11   0   235.74    65.10   138.80  47%1 <
  -4 -10   0    22.90   138.10   146.60  47%1 <
  -3  -7   0 10958.00 10374.50   347.10  47%1 o
   4 -22  -1    83.62    47.50   287.00  47%1 <
   4  10   0    17.12   128.90   155.80  47%1 <
   4  12   0   113.84    -3.60   129.00  47%1 <
   5  13   0     4.08    71.00   116.40  47%1 <
   5  15   0    21.57    45.50   109.80  47%1 <
   6 -18  -1  1388.80  1945.40   229.90  47%1 o
   6  16   0  1999.30  1862.60   174.20  47%1 o
   6  18   0   802.54  1011.90   138.50  47%1 o
   7 -15  -1    94.68   237.20   152.20  47%1 <
   7  19   0    17.72   -69.90    80.00  47%1 <
   7  21   0     6.54    21.00    82.40  47%1 <
   7  23   0    53.08     0.70    79.10  47%1 <
   8 -14  -1    18.07   -64.10   112.70  47%1 <
   8  22   0     0.53    70.80    90.40  47%1 <
   9 -11  -1  3461.10  3491.10   212.30  47%1 o
  10 -10  -1   124.20   115.40   108.10  47%1 <
  10  -8  -1     3.08    26.80   106.90  47%1 <
  11  -7  -1   115.41   186.40   122.10  47%1 <
  11  -5  -1    82.08    89.30   114.70  47%1 <
  12  -4  -1  1108.80  1000.10   154.80  47%1 o
  12  -2  -1  1628.20  1717.10   183.90  47%1 o
  13  -3  -1    30.45     5.10   100.10  47%1 <
  13  -1  -1    93.13    88.70    94.10  47%1 <
  13   1  -1    59.51    93.70    91.90  47%1 <
  14   2  -1    71.28    12.50    81.40  47%1 <
  14   4  -1    21.07   -23.50    66.90  47%1 <
  15   3  -1   305.56   370.50   109.10  47%1 o
  15   5  -1   940.71   842.50   125.00  47%1 o
  15   7  -1    72.64   174.10    71.90  47%1 <
  16   4  -1     4.36    27.20    72.10  47%1 <
  16   6  -1     0.75   -79.90    64.60  47%1 <
  16   8  -1     7.48   -13.60    68.70  47%1 <
  16  10  -1     0.92    10.60    65.50  47%1 <
  17   7  -1     3.02   -34.10    59.20  47%1 <
  17   9  -1    37.22    11.50    69.40  47%1 <
  17  11  -1    23.04    21.40    66.50  47%1 <
  17  13  -1     2.06    11.70    61.60  47%1 <
  18  10  -1   284.62   172.10    77.50  47%1 <
  18  12  -1     9.18    52.80    69.50  47%1 <
  18  14  -1    52.25    10.90    61.60  47%1 <
 -18  -2   1   242.81   109.10    65.90  48%1 <
 -17  -3   1     8.18   -24.90    68.50  48%1 <
 -17  -1   1    96.65   186.40    91.70  48%1 <
 -17   1   1    72.30    60.10    79.40  48%1 <
 -16  -2   1    14.58   -42.90    49.70  48%1 <
 -16   2   1    13.63   -22.70    70.10  48%1 <
 -15   1   1   602.28   539.60   122.00  48%1 o
 -15   3   1   263.85   285.20   102.00  48%1 <
 -15   5   1  1050.50  1310.90   144.10  48%1 o
 -14   2   1    58.95    25.00    83.10  48%1 <
 -14   4   1    26.76    14.40    76.10  48%1 <
 -14   6   1    11.75   -19.50    74.70  48%1 <
 -13   5   1    56.93    11.40    79.70  48%1 <
 -13   7   1     8.12   -97.00    68.40  48%1 <
 -13   9   1    10.64   -50.50    67.60  48%1 <
 -12   8   1   484.84   568.80   125.70  48%1 o
 -12  10   1   977.85  1132.80   150.50  48%1 o
 -11  11   1    51.86   233.80   121.10  48%1 <
 -11  13   1    20.50   -26.20    88.60  48%1 <
 -10 -20   0     0.38    -6.10    81.80  48%1 <
 -10 -18   0    14.62    -2.80    85.20  48%1 <
 -10  12   1     5.43   167.20   137.00  48%1 <
 -10  14   1    62.42    23.90   118.70  48%1 <
  -9 -19   0  1758.30  1967.70   163.70  48%1 o
  -9 -17   0  1045.80  1450.00   156.70  48%1 o
  -9  15   1  2032.30  2871.70   227.10  48%1 o
  -9  17   1  1701.70  1567.10   184.10  48%1 o
  -8 -16   0    45.65    11.60    72.30  48%1 <
  -8  18   1    72.22   116.80   139.40  48%1 <
  -8  20   1    13.90    81.60   125.80  48%1 <
  -7 -15   0    16.97    52.80   105.30  48%1 <
  -7 -13   0    22.35    22.90   100.70  48%1 <
  -7  21   1     3.56   -23.70   140.90  48%1 <
  -6 -12   0  1648.50  1895.40   169.00  48%1 o
  -5 -11   0   214.64    65.10   138.80  48%1 <
  -4  -8   0    30.64   -87.60   126.50  48%1 <
  -3  -7   0  9852.80 10374.50   347.10  48%1 o
  -2  -4   0    73.12  -302.60   256.00  48%1 <
   3   7   0 10834.00  9257.00   329.30  48%1 o
   4  10   0    17.08   128.90   155.80  48%1 <
   5  11   0   151.88    91.60   139.80  48%1 <
   5  13   0     3.00    71.00   116.40  48%1 <
   6 -18  -1  1313.20  1945.40   229.90  48%1 o
   6  14   0  3999.60  4462.70   216.50  48%1 o
   6  16   0  1802.80  1862.60   174.20  48%1 o
   7 -17  -1     9.05  -110.30   137.90  48%1 <
   7  17   0    33.89   -68.10   101.40  48%1 <
   7  19   0    14.70   -69.90    80.00  48%1 <
   8 -14  -1    15.41   -64.10   112.70  48%1 <
   8  20   0     6.02     7.70    80.40  48%1 <
   8  22   0     0.72    70.80    90.40  48%1 <
   9 -13  -1  2003.50  2037.60   188.00  48%1 o
   9  23   0  1775.30  1871.20   156.50  48%1 o
  10 -10  -1   113.14   115.40   108.10  48%1 <
  11  -9  -1    33.32    33.00    79.30  48%1 <
  11  -7  -1   110.36   186.40   122.10  48%1 <
  12  -6  -1   469.92   495.60   126.10  48%1 o
  12  -4  -1  1047.70  1000.10   154.80  48%1 o
  13  -5  -1    61.96    35.50    77.50  48%1 <
  13  -3  -1    27.46     5.10   100.10  48%1 <
  14  -2  -1    66.15    24.10    72.40  48%1 <
  15  -1  -1   421.83   247.80    98.20  48%1 <
  15   1  -1   426.57   305.20   100.80  48%1 o
  15   3  -1   274.12   370.50   109.10  48%1 o
  16   2  -1    11.62    21.80    70.80  48%1 <
  16   4  -1     3.79    27.20    72.10  48%1 <
  16   6  -1     0.52   -79.90    64.60  48%1 <
  17   3  -1    17.28    33.00    73.00  48%1 <
  17   5  -1    78.17    15.10    68.60  48%1 <
  17   7  -1     3.09   -34.10    59.20  48%1 <
  17   9  -1    32.14    11.50    69.40  48%1 <
  18   6  -1    13.05     4.90    43.00  48%1 <
  18   8  -1    90.75   104.40    59.60  48%1 <
  18  10  -1   337.19   172.10    77.50  48%1 <
  18  12  -1    10.39    52.80    69.50  48%1 <
  19   9  -1     2.03     8.10    42.00  48%1 <
  19  11  -1     5.17     2.30    38.30  48%1 <
 -18  -2   1   161.87   109.10    65.90  49%1 <
 -18   2   1   221.07   231.70    94.50  49%1 <
 -17  -1   1    84.78   186.40    91.70  49%1 <
 -17   1   1    69.38    60.10    79.40  49%1 <
 -17   3   1    31.06    19.10    74.40  49%1 <
 -16   2   1    12.82   -22.70    70.10  49%1 <
 -16   4   1     2.03    -8.90    78.90  49%1 <
 -16   6   1     0.91    52.90    74.40  49%1 <
 -15   3   1   214.25   285.20   102.00  49%1 <
 -15   5   1   994.37  1310.90   144.10  49%1 o
 -15   7   1   199.36   133.90    86.20  49%1 <
 -14   6   1    11.54   -19.50    74.70  49%1 <
 -14   8   1     7.89    13.00    90.60  49%1 <
 -13   7   1     8.82   -97.00    68.40  49%1 <
 -13   9   1    11.45   -50.50    67.60  49%1 <
 -13  11   1     0.58   -69.00    79.70  49%1 <
 -12  10   1  1026.90  1132.80   150.50  49%1 o
 -12  12   1    88.39   116.80    97.30  49%1 <
 -11 -19   0     4.30   -29.50    62.10  49%1 <
 -11  13   1    20.31   -26.20    88.60  49%1 <
 -11  15   1     3.35    72.60   102.40  49%1 <
 -10 -18   0    13.16    -2.80    85.20  49%1 <
 -10 -16   0     7.33    32.00    92.40  49%1 <
 -10  14   1    59.28    23.90   118.70  49%1 <
 -10  16   1    24.11    63.40   119.70  49%1 <
  -9 -17   0   951.78  1450.00   156.70  49%1 o
  -9 -15   0    76.04   -15.60    78.70  49%1 <
  -9  17   1  1536.30  1567.10   184.10  49%1 o
  -9  19   1    13.71    47.90   105.40  49%1 <
  -8 -14   0    10.64   -45.30    92.90  49%1 <
  -8  20   1    13.49    81.60   125.80  49%1 <
  -7 -13   0    22.62    22.90   100.70  49%1 <
  -7  23   1    70.40   196.50   155.00  49%1 <
  -6 -12   0  1586.70  1895.40   169.00  49%1 o
  -6 -10   0  7864.10  7537.20   287.50  49%1 o
  -5  -9   0    53.01    10.80   127.20  49%1 <
  -4  -8   0    33.23   -87.60   126.50  49%1 <
  -2  -4   0    75.02  -302.60   256.00  49%1 <
   2   4   0    44.74   415.40   290.30  49%1 <
   3   7   0 10131.00  9257.00   329.30  49%1 o
   4   8   0    12.49    11.00   128.60  49%1 <
   5  11   0   149.86    91.60   139.80  49%1 <
   6  12   0  1873.60  1867.20   172.80  49%1 o
   6  14   0  3779.80  4462.70   216.50  49%1 o
   7 -17  -1     8.85  -110.30   137.90  49%1 <
   7  15   0    18.94    17.10    97.40  49%1 <
   7  17   0    33.47   -68.10   101.40  49%1 <
   8 -16  -1   426.40   378.80   153.00  49%1 <
   8  18   0     7.34    33.30    89.90  49%1 <
   8  20   0     5.58     7.70    80.40  49%1 <
   9 -13  -1  1909.40  2037.60   188.00  49%1 o
   9  19   0   932.97   854.10   132.40  49%1 o
   9  21   0   103.10    63.90    82.70  49%1 <
   9  23   0  1627.00  1871.20   156.50  49%1 o
  10 -12  -1     2.54    18.20    98.10  49%1 <
  10  22   0     0.43   -55.40    67.50  49%1 <
  11 -11  -1    27.62    78.70   101.90  49%1 <
  11  -9  -1    35.03    33.00    79.30  49%1 <
  12  -8  -1   832.23   926.40   139.30  49%1 o
  12  -6  -1   440.76   495.60   126.10  49%1 o
  13  -7  -1     8.04    87.70    90.30  49%1 <
  13  -5  -1    58.54    35.50    77.50  49%1 <
  14  -6  -1     6.24   -44.00    68.90  49%1 <
  14  -4  -1    17.43    65.40    81.90  49%1 <
  14  -2  -1    64.70    24.10    72.40  49%1 <
  15  -3  -1   117.70    54.20    81.40  49%1 <
  15  -1  -1   400.44   247.80    98.20  49%1 <
  15   1  -1   399.46   305.20   100.80  49%1 o
  16  -2  -1    22.57    58.60    77.00  49%1 <
  16   2  -1    11.40    21.80    70.80  49%1 <
  17   1  -1    66.77   122.70    81.30  49%1 <
  17   3  -1    16.36    33.00    73.00  49%1 <
  17   5  -1    67.41    15.10    68.60  49%1 <
  18   2  -1   295.72   194.70    87.70  49%1 <
  18   4  -1   367.11   329.20   101.60  49%1 o
  18   6  -1    15.04     4.90    43.00  49%1 <
  18   8  -1    96.00   104.40    59.60  49%1 <
  19   5  -1     0.71    20.70    48.00  49%1 <
  19   7  -1     0.18   -44.20    42.10  49%1 <
  19   9  -1     2.01     8.10    42.00  49%1 <
  19  11  -1     3.68     2.30    38.30  49%1 <
  20   8  -1    12.65     7.80    59.30  49%1 <
  20  10  -1     2.51   -12.30    58.80  49%1 <
 -18   2   1   126.18   231.70    94.50  50%1 <
 -18   4   1   112.36   328.80    86.30  50%1 o
 -17   3   1    17.33    19.10    74.40  50%1 <
 -17   5   1    18.14     3.70    72.30  50%1 <
 -17   7   1     6.76   -21.10    63.20  50%1 <
 -16   4   1     0.79    -8.90    78.90  50%1 <
 -16   6   1     0.38    52.90    74.40  50%1 <
 -16   8   1     0.94   -86.10    64.30  50%1 <
 -15   7   1   126.76   133.90    86.20  50%1 <
 -15   9   1   400.94   465.00   108.90  50%1 o
 -14   8   1     5.71    13.00    90.60  50%1 <
 -14  10   1    14.59    35.70    77.00  50%1 <
 -14  12   1    21.19    60.20    76.00  50%1 <
 -13  11   1     0.63   -69.00    79.70  50%1 <
 -13  13   1     2.21   -23.00    83.40  50%1 <
 -12 -18   0    45.01   298.30    87.50  50%1 o
 -12  12   1    51.03   116.80    97.30  50%1 <
 -12  14   1    53.54    94.70    91.70  50%1 <
 -11 -17   0     9.61    90.90    79.40  50%1 <
 -11 -15   0    38.33   -39.80    63.50  50%1 <
 -11  15   1     1.52    72.60   102.40  50%1 <
 -11  17   1    23.59  -108.20    92.60  50%1 <
 -10 -16   0     4.52    32.00    92.40  50%1 <
 -10 -14   0     0.72    32.90    85.90  50%1 <
 -10  16   1    17.32    63.40   119.70  50%1 <
 -10  18   1    16.13    72.80    98.50  50%1 <
  -9 -15   0    44.85   -15.60    78.70  50%1 <
  -9 -13   0   156.24   358.90   110.80  50%1 o
  -9  19   1     8.94    47.90   105.40  50%1 <
  -8 -14   0     6.64   -45.30    92.90  50%1 <
  -8 -12   0     3.60    23.10    72.70  50%1 <
  -8  22   1     9.98    34.70   121.70  50%1 <
  -7 -11   0     3.05  -163.60   104.20  50%1 <
  -7  23   1    35.35   196.50   155.00  50%1 <
  -6 -10   0  4680.90  7537.20   287.50  50%1 o
  -5  -9   0    31.84    10.80   127.20  50%1 <
  -4  -6   0     8.32  -215.50   142.20  50%1 <
  -3  -5   0 20393.00 19288.30   448.20  50%1 o
   2   4   0    23.26   415.40   290.30  50%1 <
   3   5   0 20654.00 18003.50   442.20  50%1 o
   4   8   0     6.64    11.00   128.60  50%1 <
   5 -21  -1   120.90   174.40   214.60  50%1 <
   5   9   0    31.24    61.10   150.00  50%1 <
   6  12   0  1099.20  1867.20   172.80  50%1 o
   7  13   0     7.11    57.70   100.80  50%1 <
   7  15   0     9.91    17.10    97.40  50%1 <
   8 -16  -1   242.02   378.80   153.00  50%1 <
   8  14   0     4.16    24.80    93.40  50%1 <
   8  16   0    18.67    55.90    77.30  50%1 <
   8  18   0     3.64    33.30    89.90  50%1 <
   9 -15  -1  1399.20  2023.40   201.80  50%1 o
   9  17   0   942.33   853.50   123.10  50%1 o
   9  19   0   560.67   854.10   132.40  50%1 o
   9  21   0    52.75    63.90    82.70  50%1 <
  10 -14  -1    21.54   -51.70   104.30  50%1 <
  10 -12  -1     1.82    18.20    98.10  50%1 <
  10  18   0     6.79   -27.20    63.20  50%1 <
  10  20   0     0.52    -8.30    79.40  50%1 <
  10  22   0     0.16   -55.40    67.50  50%1 <
  11 -11  -1    20.37    78.70   101.90  50%1 <
  11  21   0     5.61    52.70    81.30  50%1 <
  12 -10  -1   438.59  1155.10   149.70  50%1 o
  12  -8  -1   492.34   926.40   139.30  50%1 o
  13  -9  -1    26.13   -54.40    68.40  50%1 <
  13  -7  -1     4.56    87.70    90.30  50%1 <
  14  -8  -1    13.39    48.50    75.20  50%1 <
  14  -6  -1     5.13   -44.00    68.90  50%1 <
  14  -4  -1     9.59    65.40    81.90  50%1 <
  15  -5  -1   531.01   659.80   119.20  50%1 o
  15  -3  -1    68.58    54.20    81.40  50%1 <
  16  -4  -1     2.27    14.00    70.90  50%1 <
  16  -2  -1    12.60    58.60    77.00  50%1 <
  17  -3  -1     4.52    33.30    70.70  50%1 <
  17  -1  -1    30.31   104.20    63.00  50%1 <
  17   1  -1    31.87   122.70    81.30  50%1 <
  18   2  -1   153.07   194.70    87.70  50%1 <
  18   4  -1   253.98   329.20   101.60  50%1 o
  19   1  -1     0.63    21.60    51.30  50%1 <
  19   3  -1     1.19    31.10    47.40  50%1 <
  19   5  -1     0.79    20.70    48.00  50%1 <
  19   7  -1     0.08   -44.20    42.10  50%1 <
  20   4  -1     2.32    20.40    61.40  50%1 <
  20   6  -1     2.54   -40.40    54.30  50%1 <
  20   8  -1     4.42     7.80    59.30  50%1 <
  20  10  -1     1.00   -12.30    58.80  50%1 <
  21   5  -1    24.84    52.20    52.50  50%1 <
  21   7  -1     9.83    69.30    49.10  50%1 <
 -18   4   1   117.48   328.80    86.30  51%1 o
 -17   5   1    17.70     3.70    72.30  51%1 <
 -17   7   1     6.80   -21.10    63.20  51%1 <
 -17   9   1    18.26    54.20    73.30  51%1 <
 -16   8   1     1.12   -86.10    64.30  51%1 <
 -16  10   1     0.21    53.40    88.20  51%1 <
 -15   9   1   353.10   465.00   108.90  51%1 o
 -15  11   1   176.47   310.80   111.30  51%1 <
 -15  13   1    90.66    87.40    80.60  51%1 <
 -14  10   1    10.80    35.70    77.00  51%1 <
 -14  12   1    22.30    60.20    76.00  51%1 <
 -14  14   1    22.49     0.90    87.90  51%1 <
 -13 -17   0    24.96   -17.70    62.60  51%1 <
 -13  13   1     2.14   -23.00    83.40  51%1 <
 -13  15   1     2.66   -20.40    84.00  51%1 <
 -12 -18   0    45.33   298.30    87.50  51%1 o
 -12 -16   0   223.39   359.10    99.60  51%1 o
 -12  14   1    62.45    94.70    91.70  51%1 <
 -12  16   1   788.49  1394.40   153.30  51%1 o
 -11 -15   0    37.32   -39.80    63.50  51%1 <
 -11  17   1    19.20  -108.20    92.60  51%1 <
 -10 -14   0     0.86    32.90    85.90  51%1 <
 -10 -12   0    48.84   -16.70   105.40  51%1 <
 -10  18   1    13.23    72.80    98.50  51%1 <
 -10  20   1     0.21  -101.80    94.00  51%1 <
  -9 -13   0   145.18   358.90   110.80  51%1 o
  -9 -11   0  5671.30  5531.90   268.50  51%1 o
  -9  21   1   411.75   662.10   145.70  51%1 o
  -8 -12   0     3.59    23.10    72.70  51%1 <
  -8 -10   0    15.20   -58.50   113.50  51%1 <
  -8  22   1     8.74    34.70   121.70  51%1 <
  -7 -11   0     2.87  -163.60   104.20  51%1 <
  -7  -9   0    38.67   -49.50   104.10  51%1 <
  -6  -8   0   129.51    99.80   139.50  51%1 <
  -5  -7   0     7.94     8.50   110.10  51%1 <
  -4  -6   0     7.98  -215.50   142.20  51%1 <
  -3  -5   0 19695.00 19288.30   448.20  51%1 o
   3   5   0 20128.00 18003.50   442.20  51%1 o
   4   6   0    15.73    -8.50   163.00  51%1 <
   5 -21  -1    99.08   174.40   214.60  51%1 <
   5   9   0    25.11    61.10   150.00  51%1 <
   6 -20  -1  1715.80  2202.10   232.30  51%1 o
   6  10   0  4790.00  5727.70   274.90  51%1 o
   7 -19  -1     7.56   -17.40   140.00  51%1 <
   7  11   0     2.04  -127.80   100.30  51%1 <
   7  13   0     8.67    57.70   100.80  51%1 <
   8  12   0     4.43    61.80   103.90  51%1 <
   8  14   0     3.75    24.80    93.40  51%1 <
   9 -15  -1  1320.80  2023.40   201.80  51%1 o
   9  15   0    49.03   116.50   101.10  51%1 <
   9  17   0   885.39   853.50   123.10  51%1 o
  10 -14  -1    19.76   -51.70   104.30  51%1 <
  10  16   0     5.43    68.10    95.30  51%1 <
  10  18   0     6.23   -27.20    63.20  51%1 <
  10  20   0     0.61    -8.30    79.40  51%1 <
  11 -13  -1     8.42     6.80    84.00  51%1 <
  11  19   0     2.88    27.00    81.30  51%1 <
  11  21   0     6.23    52.70    81.30  51%1 <
  12 -12  -1    51.07    74.40    95.20  51%1 <
  12 -10  -1   563.31  1155.10   149.70  51%1 o
  12  20   0   226.61   385.30    96.80  51%1 o
  13 -11  -1     0.51   -80.50    79.80  51%1 <
  13  -9  -1    26.24   -54.40    68.40  51%1 <
  14 -10  -1    10.56     3.70    74.10  51%1 <
  14  -8  -1    15.07    48.50    75.20  51%1 <
  15  -7  -1   115.30   185.60   103.50  51%1 <
  15  -5  -1   434.47   659.80   119.20  51%1 o
  16  -6  -1     0.16   -26.60    63.40  51%1 <
  16  -4  -1     2.83    14.00    70.90  51%1 <
  17  -5  -1    16.64    31.90    71.70  51%1 <
  17  -3  -1     5.16    33.30    70.70  51%1 <
  17  -1  -1    31.22   104.20    63.00  51%1 <
  18  -4  -1   204.36   301.30   100.60  51%1 <
  18  -2  -1    99.67   112.20    83.40  51%1 <
  19  -1  -1     0.42    43.70    68.90  51%1 <
  19   1  -1     0.76    21.60    51.30  51%1 <
  19   3  -1     1.28    31.10    47.40  51%1 <
  20   2  -1    10.81    20.70    64.30  51%1 <
  20   4  -1     2.25    20.40    61.40  51%1 <
  21   1  -1    22.62    29.70    66.20  51%1 <
  21   3  -1    14.11   -20.60    38.30  51%1 <
  21   5  -1    17.25    52.20    52.50  51%1 <
  21   7  -1    11.33    69.30    49.10  51%1 <
 -17   9   1    20.03    54.20    73.30  52%1 <
 -16  10   1     0.24    53.40    88.20  52%1 <
 -16  12   1     0.46    90.70    74.80  52%1 <
 -15  11   1   193.23   310.80   111.30  52%1 <
 -15  13   1    97.51    87.40    80.60  52%1 <
 -15  15   1    43.84    34.80    90.20  52%1 <
 -14 -16   0     1.06   -92.60    73.50  52%1 <
 -14 -14   0     5.11   -21.10    74.70  52%1 <
 -14  14   1    24.71     0.90    87.90  52%1 <
 -14  16   1    37.33    95.20    94.40  52%1 <
 -13 -17   0    27.20   -17.70    62.60  52%1 <
 -13 -15   0    16.92   -13.50    84.20  52%1 <
 -13 -13   0    26.52    37.60    95.30  52%1 <
 -13  15   1     3.02   -20.40    84.00  52%1 <
 -13  17   1     0.84   -23.50    89.80  52%1 <
 -12 -16   0   244.76   359.10    99.60  52%1 o
 -12 -14   0  2409.30  2250.40   190.80  52%1 o
 -12  16   1   876.06  1394.40   153.30  52%1 o
 -12  18   1    35.42    86.00    98.20  52%1 <
 -11 -13   0     2.21  -140.10    88.60  52%1 <
 -11  19   1     0.79    64.60    95.80  52%1 <
 -10 -12   0    54.53   -16.70   105.40  52%1 <
 -10  20   1     0.22  -101.80    94.00  52%1 <
  -9 -11   0  6301.00  5531.90   268.50  52%1 o
  -9  21   1   450.12   662.10   145.70  52%1 o
  -8 -10   0    16.92   -58.50   113.50  52%1 <
  -7  -9   0    42.57   -49.50   104.10  52%1 <
  -6  -8   0   146.27    99.80   139.50  52%1 <
  -5  -7   0     9.00     8.50   110.10  52%1 <
   4   6   0    17.22    -8.50   163.00  52%1 <
   5   7   0     6.72   -14.40   135.50  52%1 <
   6 -20  -1  1880.40  2202.10   232.30  52%1 o
   6   8   0   154.55   -52.80   132.60  52%1 <
   6  10   0  5233.20  5727.70   274.90  52%1 o
   7 -19  -1     8.56   -17.40   140.00  52%1 <
   7   9   0    44.31    55.90   123.90  52%1 <
   7  11   0     2.32  -127.80   100.30  52%1 <
   8 -18  -1    55.33   153.30   137.80  52%1 <
   8  12   0     5.04    61.80   103.90  52%1 <
   9 -17  -1   534.73   630.00   162.10  52%1 o
   9  13   0   240.56   279.80   123.40  52%1 <
   9  15   0    53.30   116.50   101.10  52%1 <
  10 -16  -1    19.88    53.10   105.60  52%1 <
  10  14   0     1.10   -39.70    70.30  52%1 <
  10  16   0     5.94    68.10    95.30  52%1 <
  11 -15  -1     2.42    17.20    88.20  52%1 <
  11 -13  -1     9.24     6.80    84.00  52%1 <
  11  15   0    32.18    20.90    94.20  52%1 <
  11  17   0     9.14    12.70    71.10  52%1 <
  11  19   0     3.24    27.00    81.30  52%1 <
  12 -14  -1    23.76    55.30    94.20  52%1 <
  12 -12  -1    55.55    74.40    95.20  52%1 <
  12  18   0    23.72   132.30    95.70  52%1 <
  12  20   0   249.42   385.30    96.80  52%1 o
  13 -13  -1     0.28    66.80    94.70  52%1 <
  13 -11  -1     0.58   -80.50    79.80  52%1 <
  13  19   0     0.92    21.50    66.10  52%1 <
  14 -10  -1    11.47     3.70    74.10  52%1 <
  15  -9  -1   651.35   494.90   121.20  52%1 o
  15  -7  -1   122.43   185.60   103.50  52%1 <
  16  -8  -1     1.52    15.90    74.50  52%1 <
  16  -6  -1     0.16   -26.60    63.40  52%1 <
  17  -7  -1     0.56    10.90    67.60  52%1 <
  17  -5  -1    19.78    31.90    71.70  52%1 <
  18  -6  -1    31.89    35.30    73.80  52%1 <
  18  -4  -1   224.26   301.30   100.60  52%1 <
  18  -2  -1   112.76   112.20    83.40  52%1 <
  19  -5  -1     0.23   -29.40    43.20  52%1 <
  19  -3  -1     2.13     9.10    63.50  52%1 <
  19  -1  -1     0.44    43.70    68.90  52%1 <
  20  -4  -1     0.16   -21.30    64.60  52%1 <
  20  -2  -1    23.54     4.50    43.80  52%1 <
  20   2  -1    12.43    20.70    64.30  52%1 <
  21  -1  -1    97.47    57.50    68.30  52%1 <
  21   1  -1    23.10    29.70    66.20  52%1 <
  21   3  -1    12.98   -20.60    38.30  52%1 <
  22   2  -1     0.60     5.10    59.60  52%1 <
 -16  12   1     0.28    90.70    74.80  53%1 <
 -15 -13   0   384.39   545.00   130.70  53%1 o
 -15  15   1    28.94    34.80    90.20  53%1 <
 -14 -16   0     0.73   -92.60    73.50  53%1 <
 -14 -14   0     3.39   -21.10    74.70  53%1 <
 -14 -12   0     1.14    24.50    86.40  53%1 <
 -14  16   1    24.68    95.20    94.40  53%1 <
 -13 -15   0    11.12   -13.50    84.20  53%1 <
 -13 -13   0    17.55    37.60    95.30  53%1 <
 -13 -11   0     3.56    43.70    88.30  53%1 <
 -13  17   1     0.55   -23.50    89.80  53%1 <
 -12 -14   0  1591.40  2250.40   190.80  53%1 o
 -12 -12   0   933.61  1449.30   181.40  53%1 o
 -12  18   1    23.32    86.00    98.20  53%1 <
 -11 -13   0     1.44  -140.10    88.60  53%1 <
 -11 -11   0    22.11    28.40   110.30  53%1 <
 -11  19   1     0.45    64.60    95.80  53%1 <
 -11  21   1     2.92    71.10   104.40  53%1 <
 -10 -10   0    12.89   -42.50   107.10  53%1 <
 -10  22   1     8.36   -78.50    96.30  53%1 <
  -9  -9   0  2184.50  2210.80   221.30  53%1 o
  -8  -8   0     3.90    17.60   129.80  53%1 <
  -7  -7   0     5.38   -33.40   126.40  53%1 <
  -6  -6   0  3210.90  2742.00   255.30  53%1 o
  -5  -5   0    23.40  -137.80   154.60  53%1 <
  -4  -4   0    13.45  -174.20   168.90  53%1 <
  -3  -3   0  7010.70  7176.90   420.60  53%1 o
  -2  -2   0     7.66  -591.50   294.40  53%1 <
  -1  -1   0    26.34 -1225.50  1553.90  53%1 <
   1   1   0    23.93 -1300.00  1147.30  53%1 <
   2   2   0     9.04  -687.50   282.50  53%1 <
   3   3   0  6833.00  6156.00   403.50  53%1 o
   5   7   0     4.31   -14.40   135.50  53%1 <
   6   8   0   103.34   -52.80   132.60  53%1 <
   7   9   0    29.53    55.90   123.90  53%1 <
   8 -18  -1    36.60   153.30   137.80  53%1 <
   8  10   0    10.99   -84.90   120.40  53%1 <
   9 -17  -1   351.64   630.00   162.10  53%1 o
   9  11   0  3744.80  3857.90   255.00  53%1 o
   9  13   0   158.43   279.80   123.40  53%1 <
  10 -16  -1    13.17    53.10   105.60  53%1 <
  10  12   0    31.65   -76.80    94.20  53%1 <
  10  14   0     0.74   -39.70    70.30  53%1 <
  11 -15  -1     1.67    17.20    88.20  53%1 <
  11  13   0     2.69   -61.30    87.70  53%1 <
  11  15   0    21.39    20.90    94.20  53%1 <
  11  17   0     5.98    12.70    71.10  53%1 <
  12 -14  -1    16.07    55.30    94.20  53%1 <
  12  14   0  2023.30  1660.90   191.40  53%1 o
  12  16   0   173.40   300.90   108.30  53%1 <
  12  18   0    15.71   132.30    95.70  53%1 <
  13 -13  -1     0.19    66.80    94.70  53%1 <
  13  15   0    12.74    21.50    87.10  53%1 <
  13  17   0    20.41   -36.50    83.40  53%1 <
  13  19   0     0.62    21.50    66.10  53%1 <
  14 -12  -1    23.06    44.20    78.90  53%1 <
  14  18   0     2.03   -32.00    68.20  53%1 <
  15 -11  -1   132.26   242.50   111.30  53%1 <
  15  -9  -1   427.75   494.90   121.20  53%1 o
  16 -10  -1     0.10    -6.80    83.90  53%1 <
  16  -8  -1     0.93    15.90    74.50  53%1 <
  17  -9  -1    13.25    17.30    70.90  53%1 <
  17  -7  -1     0.37    10.90    67.60  53%1 <
  18  -8  -1    14.21     6.50    64.30  53%1 <
  18  -6  -1    21.37    35.30    73.80  53%1 <
  19  -7  -1     0.05   -36.20    59.10  53%1 <
  19  -5  -1     0.18   -29.40    43.20  53%1 <
  19  -3  -1     1.31     9.10    63.50  53%1 <
  20  -6  -1     2.06    28.00    66.00  53%1 <
  20  -4  -1     0.12   -21.30    64.60  53%1 <
  20  -2  -1    16.39     4.50    43.80  53%1 <
  21  -5  -1    20.24    88.10    72.80  53%1 <
  21  -3  -1     7.87   -24.40    58.50  53%1 <
  21  -1  -1    57.90    57.50    68.30  53%1 <
  22  -2  -1     0.80    60.40    70.40  53%1 <
  22   2  -1     0.36     5.10    59.60  53%1 <
 -16 -12   0    21.65   -54.90    93.10  54%1 <
 -15 -13   0   364.10   545.00   130.70  54%1 o
 -15 -11   0  1464.60  2060.70   201.10  54%1 o
 -14 -12   0     1.09    24.50    86.40  54%1 <
 -14 -10   0     2.69   123.60   113.70  54%1 <
 -13 -11   0     3.36    43.70    88.30  54%1 <
 -13  -9   0    26.67    10.10   101.40  54%1 <
 -12 -12   0   875.49  1449.30   181.40  54%1 o
 -12 -10   0   510.82   751.20   145.80  54%1 o
 -11 -11   0    20.69    28.40   110.30  54%1 <
 -11  -9   0    31.86    63.20   114.00  54%1 <
 -11  21   1     2.57    71.10   104.40  54%1 <
 -10 -10   0    11.63   -42.50   107.10  54%1 <
 -10  -8   0     7.91   -14.80    90.60  54%1 <
 -10  22   1     7.61   -78.50    96.30  54%1 <
  -9  -9   0  2028.50  2210.80   221.30  54%1 o
  -9  -7   0   102.12   282.10   125.90  54%1 <
  -8  -8   0     3.66    17.60   129.80  54%1 <
  -8  -6   0     2.34    70.20   128.60  54%1 <
  -7  -7   0     5.10   -33.40   126.40  54%1 <
  -6  -6   0  3009.90  2742.00   255.30  54%1 o
  -5  -5   0    21.87  -137.80   154.60  54%1 <
  -4  -4   0    12.63  -174.20   168.90  54%1 <
  -3  -3   0  6527.30  7176.90   420.60  54%1 o
  -2  -2   0     7.18  -591.50   294.40  54%1 <
  -1  -1   0    24.38 -1225.50  1553.90  54%1 <
   1   1   0    23.75 -1300.00  1147.30  54%1 <
   2   2   0     9.34  -687.50   282.50  54%1 <
   3   3   0  6596.40  6156.00   403.50  54%1 o
   4   4   0    11.28   -38.00   158.20  54%1 <
   5   5   0    22.63    59.40   163.90  54%1 <
   6   6   0  2957.50  1781.50   233.60  54%1 o
   7   7   0     4.34  -183.00   114.30  54%1 <
   8   8   0     4.61  -188.60   111.30  54%1 <
   8  10   0    10.34   -84.90   120.40  54%1 <
   9 -19  -1     7.09   126.60   114.20  54%1 <
   9   9   0  1996.40  1854.80   214.30  54%1 o
   9  11   0  3499.20  3857.90   255.00  54%1 o
  10 -18  -1     6.40   117.00   107.80  54%1 <
  10  10   0    16.37    23.90   103.40  54%1 <
  10  12   0    29.37   -76.80    94.20  54%1 <
  11 -17  -1     7.80   -39.90    95.20  54%1 <
  11  11   0    19.27    59.30   105.80  54%1 <
  11  13   0     2.33   -61.30    87.70  54%1 <
  12 -16  -1   716.05   686.90   141.10  54%1 o
  12  12   0   783.80  1078.60   168.90  54%1 o
  12  14   0  1891.90  1660.90   191.40  54%1 o
  12  16   0   151.82   300.90   108.30  54%1 <
  13 -15  -1     2.94  -143.60    81.10  54%1 <
  13  13   0    17.62   -55.90    81.60  54%1 <
  13  15   0    12.05    21.50    87.10  54%1 <
  13  17   0    18.83   -36.50    83.40  54%1 <
  14 -14  -1    12.12   -59.00    80.10  54%1 <
  14 -12  -1    21.58    44.20    78.90  54%1 <
  14  14   0     3.38    66.90    90.30  54%1 <
  14  16   0     1.19    67.30    90.20  54%1 <
  14  18   0     2.00   -32.00    68.20  54%1 <
  15 -13  -1   110.69   212.00   105.60  54%1 <
  15 -11  -1   122.34   242.50   111.30  54%1 <
  15  15   0    45.22   125.50    97.10  54%1 <
  15  17   0   153.04   386.70   118.90  54%1 o
  16 -12  -1     0.48     0.00    79.80  54%1 <
  16 -10  -1     0.09    -6.80    83.90  54%1 <
  16  16   0     1.98    51.30    76.30  54%1 <
  17 -11  -1     7.73    19.60    83.70  54%1 <
  17  -9  -1    12.36    17.30    70.90  54%1 <
  18 -10  -1    35.74   307.20   105.50  54%1 <
  18  -8  -1    13.61     6.50    64.30  54%1 <
  19  -9  -1     2.19   -57.90    44.70  54%1 <
  19  -7  -1     0.05   -36.20    59.10  54%1 <
  20  -8  -1     1.33    18.40    50.80  54%1 <
  20  -6  -1     1.85    28.00    66.00  54%1 <
  21  -7  -1    84.24    33.80    67.70  54%1 <
  21  -5  -1    18.31    88.10    72.80  54%1 <
  21  -3  -1     8.04   -24.40    58.50  54%1 <
  22  -2  -1     0.71    60.40    70.40  54%1 <
 -16 -12   0    23.74   -54.90    93.10  55%1 <
 -16 -10   0     2.07   -39.10    95.10  55%1 <
 -15 -11   0  1304.80  2060.70   201.10  55%1 o
 -15  -9   0  1537.90  1824.30   193.70  55%1 o
 -14 -10   0     2.24   123.60   113.70  55%1 <
 -14  -8   0     0.31   -91.80    85.70  55%1 <
 -13  -9   0    25.80    10.10   101.40  55%1 <
 -13  -7   0     1.37   -17.80    85.90  55%1 <
 -12 -10   0   479.23   751.20   145.80  55%1 o
 -12  -8   0    16.37    85.00   100.60  55%1 <
 -11  -9   0    29.84    63.20   114.00  55%1 <
 -11  -7   0     9.09    81.00    97.50  55%1 <
 -10  -8   0     6.18   -14.80    90.60  55%1 <
 -10  -6   0    18.56    33.00    91.30  55%1 <
  -9  -7   0    98.02   282.10   125.90  55%1 <
  -9  -5   0   182.82   191.20   117.00  55%1 <
  -8  -6   0     2.01    70.20   128.60  55%1 <
  -7  -5   0     3.37   -25.40   122.30  55%1 <
  -6  -4   0   239.29   471.20   181.20  55%1 <
  -5  -3   0     0.97   -45.70   145.30  55%1 <
   4   4   0    10.72   -38.00   158.20  55%1 <
   5   5   0    21.83    59.40   163.90  55%1 <
   6   6   0  2855.70  1781.50   233.60  55%1 o
   7 -21  -1     0.35   -12.20   127.80  55%1 <
   7   5   0     3.33    47.90   126.80  55%1 <
   7   7   0     4.73  -183.00   114.30  55%1 <
   8 -20  -1     4.49    12.10   113.50  55%1 <
   8   6   0     2.31    36.30   115.80  55%1 <
   8   8   0     4.20  -188.60   111.30  55%1 <
   9 -19  -1     7.62   126.60   114.20  55%1 <
   9   7   0    91.45   363.50   127.60  55%1 <
   9   9   0  1881.40  1854.80   214.30  55%1 o
  10 -18  -1     6.60   117.00   107.80  55%1 <
  10   8   0     4.06   -42.70    76.50  55%1 <
  10  10   0    16.08    23.90   103.40  55%1 <
  11 -17  -1     6.37   -39.90    95.20  55%1 <
  11   9   0    29.33    44.20    91.10  55%1 <
  11  11   0    18.79    59.30   105.80  55%1 <
  12 -18  -1    12.89    53.20    94.60  55%1 <
  12 -16  -1   648.56   686.90   141.10  55%1 o
  12  10   0   499.82   422.20   125.80  55%1 o
  12  12   0   799.16  1078.60   168.90  55%1 o
  13 -17  -1     0.57    -9.80    77.90  55%1 <
  13 -15  -1     2.10  -143.60    81.10  55%1 <
  13  11   0     2.95   -68.70    75.90  55%1 <
  13  13   0    17.00   -55.90    81.60  55%1 <
  14 -16  -1    17.94     4.80    82.40  55%1 <
  14 -14  -1    11.49   -59.00    80.10  55%1 <
  14  12   0     1.70   -84.00    73.00  55%1 <
  14  14   0     3.24    66.90    90.30  55%1 <
  15 -15  -1    31.19   -12.80    82.80  55%1 <
  15 -13  -1   100.17   212.00   105.60  55%1 <
  15  13   0   273.44   293.70   112.00  55%1 <
  15  15   0    43.80   125.50    97.10  55%1 <
  15  17   0   100.98   386.70   118.90  55%1 o
  16 -14  -1     0.58    56.90    84.20  55%1 <
  16 -12  -1     0.28     0.00    79.80  55%1 <
  16  14   0     2.22   -34.10    68.00  55%1 <
  16  16   0     2.26    51.30    76.30  55%1 <
  17 -13  -1     1.01   -16.20    57.80  55%1 <
  17 -11  -1     6.65    19.60    83.70  55%1 <
  17  15   0     8.93     9.60    69.80  55%1 <
  18 -12  -1     6.68   -25.20    57.20  55%1 <
  18 -10  -1    39.36   307.20   105.50  55%1 <
  19 -11  -1     3.01    51.10    67.10  55%1 <
  19  -9  -1     2.59   -57.90    44.70  55%1 <
  20 -10  -1     0.16     9.80    62.30  55%1 <
  20  -8  -1     1.12    18.40    50.80  55%1 <
  21  -7  -1   106.80    33.80    67.70  55%1 <
 -17  -7   0     0.62   -15.90    77.40  56%1 <
 -16 -10   0     2.56   -39.10    95.10  56%1 <
 -16  -8   0     0.44   -20.30    74.20  56%1 <
 -16  -6   0     7.53    29.30    84.30  56%1 <
 -15  -9   0  1681.30  1824.30   193.70  56%1 o
 -15  -7   0   602.15   722.40   122.80  56%1 o
 -14  -8   0     0.31   -91.80    85.70  56%1 <
 -14  -6   0     1.01   -39.50    85.70  56%1 <
 -13  -7   0     1.43   -17.80    85.90  56%1 <
 -13  -5   0     7.53   -12.40    87.30  56%1 <
 -12  -8   0    15.11    85.00   100.60  56%1 <
 -12  -6   0   129.47   308.20   117.90  56%1 <
 -11  -7   0     9.28    81.00    97.50  56%1 <
 -11  -5   0     1.84   108.30   100.80  56%1 <
 -10  -6   0    19.68    33.00    91.30  56%1 <
 -10  -4   0    30.55     2.90   107.20  56%1 <
  -9  -5   0   176.60   191.20   117.00  56%1 <
  -8  -4   0    27.26   -17.20   123.60  56%1 <
  -7  -5   0     3.69   -25.40   122.30  56%1 <
  -7  -3   0    14.55    83.80   138.50  56%1 <
  -6  -4   0   228.71   471.20   181.20  56%1 <
  -5  -3   0     1.10   -45.70   145.30  56%1 <
  -4  -2   0    13.01   121.20   211.80  56%1 <
   4   2   0    13.62   171.80   220.50  56%1 <
   5   3   0     1.56    28.50   140.60  56%1 <
   6 -22  -1    16.31   186.30   157.00  56%1 <
   6   4   0   233.82   540.00   189.10  56%1 <
   7 -21  -1     0.41   -12.20   127.80  56%1 <
   7   5   0     3.93    47.90   126.80  56%1 <
   8 -20  -1     4.77    12.10   113.50  56%1 <
   8   6   0     2.55    36.30   115.80  56%1 <
   9   5   0   211.46   229.70   131.60  56%1 <
   9   7   0   101.95   363.50   127.60  56%1 <
  10 -20  -1     0.18   -85.50    88.10  56%1 <
  10   6   0    20.28   -28.60    93.60  56%1 <
  10   8   0     5.46   -42.70    76.50  56%1 <
  11 -19  -1     0.30    19.80   102.10  56%1 <
  11   7   0     9.55   -27.00    81.90  56%1 <
  11   9   0    31.14    44.20    91.10  56%1 <
  12 -18  -1    12.74    53.20    94.60  56%1 <
  12   8   0    17.09    95.30    97.00  56%1 <
  12  10   0   525.11   422.20   125.80  56%1 o
  13 -17  -1     0.68    -9.80    77.90  56%1 <
  13   9   0    27.75    98.80    95.20  56%1 <
  13  11   0     3.17   -68.70    75.90  56%1 <
  14 -18  -1    22.18    14.90    79.90  56%1 <
  14 -16  -1    19.11     4.80    82.40  56%1 <
  14   8   0     0.43   -11.10    95.90  56%1 <
  14  10   0     2.19   -33.20    87.20  56%1 <
  14  12   0     1.56   -84.00    73.00  56%1 <
  15 -17  -1    57.77   273.10    97.70  56%1 <
  15 -15  -1    26.58   -12.80    82.80  56%1 <
  15   9   0  1618.10  1511.20   181.70  56%1 o
  15  11   0  1508.20  1382.30   168.90  56%1 o
  15  13   0   271.36   293.70   112.00  56%1 <
  16 -16  -1     1.70    18.80    74.10  56%1 <
  16 -14  -1     0.58    56.90    84.20  56%1 <
  16  10   0     2.60  -123.50    86.10  56%1 <
  16  12   0    20.01    -0.40    75.70  56%1 <
  16  14   0     1.84   -34.10    68.00  56%1 <
  17 -15  -1     1.81   -89.70    71.40  56%1 <
  17 -13  -1     1.04   -16.20    57.80  56%1 <
  17  11   0     7.64   -63.40    83.40  56%1 <
  17  13   0     1.08   -85.10    66.50  56%1 <
  17  15   0    13.44     9.60    69.80  56%1 <
  18 -14  -1     7.07    -8.70    56.60  56%1 <
  18 -12  -1     7.38   -25.20    57.20  56%1 <
  18  12   0   458.57   492.70   123.90  56%1 o
  18  14   0   487.21   373.90   104.80  56%1 o
  19 -11  -1     2.95    51.10    67.10  56%1 <
  19  13   0    24.39   -31.50    71.30  56%1 <
  20 -10  -1     0.11     9.80    62.30  56%1 <
 -17  -7   0     0.94   -15.90    77.40  57%1 <
 -17  -5   0     1.30    48.60    84.00  57%1 <
 -16  -6   0     6.46    29.30    84.30  57%1 <
 -16  -4   0    20.99   -12.40    79.50  57%1 <
 -15  -7   0   618.17   722.40   122.80  57%1 o
 -15  -5   0    13.58    80.50    94.60  57%1 <
 -14  -6   0     0.74   -39.50    85.70  57%1 <
 -14  -4   0    37.64  -107.00    77.40  57%1 <
 -13  -5   0     5.89   -12.40    87.30  57%1 <
 -13  -3   0     8.82   -41.90    90.00  57%1 <
 -12  -6   0   113.75   308.20   117.90  57%1 <
 -12  -4   0   300.91   742.30   174.90  57%1 o
 -11  -5   0     1.31   108.30   100.80  57%1 <
 -11  -3   0     9.59  -177.90   111.20  57%1 <
 -10  -4   0    25.16     2.90   107.20  57%1 <
  -9  -3   0  1651.10  1739.80   210.00  57%1 o
  -8  -4   0    23.66   -17.20   123.60  57%1 <
  -7  -3   0    12.20    83.80   138.50  57%1 <
  -6  -2   0  4571.70  4036.20   311.10  57%1 o
  -4  -2   0    11.40   121.20   211.80  57%1 <
  -3  -1   0  6772.90  6504.50   469.00  57%1 o
   3   1   0  6789.60  7089.90   489.90  57%1 o
   4   2   0    12.15   171.80   220.50  57%1 <
   5   3   0     1.41    28.50   140.60  57%1 <
   6 -22  -1    15.91   186.30   157.00  57%1 <
   7   3   0    12.79    74.00   135.80  57%1 <
   8   4   0    26.12    41.30    99.70  57%1 <
   9 -21  -1    28.26   -52.90   100.80  57%1 <
   9   5   0   179.05   229.70   131.60  57%1 <
  10 -20  -1     0.15   -85.50    88.10  57%1 <
  10   4   0    23.26   -28.10   120.50  57%1 <
  10   6   0    16.15   -28.60    93.60  57%1 <
  11 -19  -1     0.23    19.80   102.10  57%1 <
  11   5   0     1.18   -71.50    75.50  57%1 <
  11   7   0     8.26   -27.00    81.90  57%1 <
  12 -20  -1    28.34    39.40    89.00  57%1 <
  12   6   0   120.38   323.10   127.80  57%1 <
  12   8   0    16.14    95.30    97.00  57%1 <
  13 -19  -1     1.38   -18.00    69.60  57%1 <
  13   7   0     1.45   -25.20    82.60  57%1 <
  13   9   0    25.19    98.80    95.20  57%1 <
  14 -18  -1    19.39    14.90    79.90  57%1 <
  14   6   0     0.69   -18.30    51.30  57%1 <
  14   8   0     0.35   -11.10    95.90  57%1 <
  14  10   0     1.85   -33.20    87.20  57%1 <
  15 -17  -1    50.61   273.10    97.70  57%1 <
  15   7   0   638.50   486.40   128.60  57%1 o
  15   9   0  1421.10  1511.20   181.70  57%1 o
  15  11   0  1243.40  1382.30   168.90  57%1 o
  16 -16  -1     1.44    18.80    74.10  57%1 <
  16   8   0     1.21   -34.10    72.70  57%1 <
  16  10   0     2.03  -123.50    86.10  57%1 <
  16  12   0    21.17    -0.40    75.70  57%1 <
  17 -15  -1     1.55   -89.70    71.40  57%1 <
  17   9   0     0.63    11.00    57.50  57%1 <
  17  11   0     7.07   -63.40    83.40  57%1 <
  18 -14  -1     6.55    -8.70    56.60  57%1 <
  18   8   0   166.37   175.20    91.60  57%1 <
  18  10   0   233.02   264.70   107.00  57%1 <
  18  12   0   276.06   492.70   123.90  57%1 o
  19   9   0     0.41   -12.60    45.00  57%1 <
  19  11   0     1.09    77.30    89.10  57%1 <
  19  13   0    17.01   -31.50    71.30  57%1 <
  20  10   0     0.11   -34.00    63.40  57%1 <
 -18  -2   0   643.51   690.80   146.10  58%1 o
 -17  -5   0     1.26    48.60    84.00  58%1 <
 -17  -3   0     5.84     1.90    73.10  58%1 <
 -17  -1   0    27.68   -26.00    86.70  58%1 <
 -16  -4   0    20.05   -12.40    79.50  58%1 <
 -16  -2   0    37.13  -105.80    81.60  58%1 <
 -15  -5   0    12.91    80.50    94.60  58%1 <
 -15  -3   0   362.43   698.00   142.00  58%1 o
 -14  -4   0    37.26  -107.00    77.40  58%1 <
 -14  -2   0    25.19   -92.70    85.10  58%1 <
 -13  -3   0     7.97   -41.90    90.00  58%1 <
 -12  -4   0   309.01   742.30   174.90  58%1 o
 -12  -2   0  1001.80  1970.70   206.80  58%1 o
 -11  -3   0     9.60  -177.90   111.20  58%1 <
 -11  -1   0    53.44     6.10   120.30  58%1 <
 -10  -2   0    86.99    -3.50   128.00  58%1 <
  -9  -3   0  1649.80  1739.80   210.00  58%1 o
  -9  -1   0  1879.40  2466.50   240.80  58%1 o
  -8  -2   0   104.37   -38.80    93.20  58%1 <
  -7  -1   0    43.55  -110.60   144.40  58%1 <
  -6  -2   0  4416.10  4036.20   311.10  58%1 o
  -5  -1   0    29.36  -255.10   171.80  58%1 <
  -3  -1   0  6828.70  6504.50   469.00  58%1 o
  -2 -24  -1     3.89   -68.20   107.20  58%1 <
   3   1   0  6993.80  7089.90   489.90  58%1 o
   5   1   0    27.73  -249.40   175.20  58%1 <
   6   2   0  4575.10  4100.40   306.30  58%1 o
   7   3   0    12.81    74.00   135.80  58%1 <
   8   2   0   100.02    26.30   141.50  58%1 <
   8   4   0    24.52    41.30    99.70  58%1 <
   9 -21  -1    28.93   -52.90   100.80  58%1 <
   9   3   0  1637.80  1416.90   211.60  58%1 o
  10   4   0    22.30   -28.10   120.50  58%1 <
  11 -21  -1     3.23   -78.90    85.90  58%1 <
  11   3   0    12.05   116.40   112.80  58%1 <
  11   5   0     1.14   -71.50    75.50  58%1 <
  12 -20  -1    29.87    39.40    89.00  58%1 <
  12   4   0   310.20   606.40   155.60  58%1 o
  12   6   0   115.39   323.10   127.80  58%1 <
  13 -19  -1     1.33   -18.00    69.60  58%1 <
  13   3   0    12.44    26.90    89.30  58%1 <
  13   5   0     4.96    15.50    83.40  58%1 <
  13   7   0     1.41   -25.20    82.60  58%1 <
  14   4   0    34.08   -28.30    74.90  58%1 <
  14   6   0     0.66   -18.30    51.30  58%1 <
  15   5   0    17.79   149.70    95.00  58%1 <
  15   7   0   654.41   486.40   128.60  58%1 o
  16   4   0    16.44     9.70    80.20  58%1 <
  16   6   0     6.81   -56.50    70.30  58%1 <
  16   8   0     0.85   -34.10    72.70  58%1 <
  17   5   0     1.18   -17.00    47.90  58%1 <
  17   7   0     1.17    70.00    80.60  58%1 <
  17   9   0     0.73    11.00    57.50  58%1 <
  18   6   0   169.86   356.80   106.60  58%1 o
  18   8   0   167.01   175.20    91.60  58%1 <
  18  10   0   133.79   264.70   107.00  58%1 <
  19   7   0     0.55   -42.00    60.30  58%1 <
  19   9   0     0.64   -12.60    45.00  58%1 <
  19  11   0     1.26    77.30    89.10  58%1 <
  20   6   0     0.36    -3.30    41.20  58%1 <
  20   8   0     0.18    22.90    52.20  58%1 <
  20  10   0     0.13   -34.00    63.40  58%1 <
  21   7   0    14.69    -2.10    61.40  58%1 <
 -18  -2   0   794.39   690.80   146.10  59%1 o
 -18   0   0   357.33   410.70   140.00  59%1 <
 -17  -3   0     7.56     1.90    73.10  59%1 <
 -17  -1   0    41.01   -26.00    86.70  59%1 <
 -17   1   0    34.96    18.50   108.10  59%1 <
 -16  -2   0    56.91  -105.80    81.60  59%1 <
 -16   0   0     9.96  -139.20    92.20  59%1 <
 -15  -3   0   532.68   698.00   142.00  59%1 o
 -15  -1   0  2463.40  2066.40   207.30  59%1 o
 -15   1   0  2573.00  2132.80   215.90  59%1 o
 -14  -2   0    31.31   -92.70    85.10  59%1 <
 -14   0   0    28.13   -35.70   103.70  59%1 <
 -13  -1   0   154.07     4.60   102.30  59%1 <
 -12  -2   0  1333.80  1970.70   206.80  59%1 o
 -12   0   0  1487.50  2769.10   240.90  59%1 o
 -11  -1   0    83.10     6.10   120.30  59%1 <
 -10  -2   0   120.55    -3.50   128.00  59%1 <
 -10   0   0   115.89   -46.20   130.50  59%1 <
  -9  -1   0  2643.80  2466.50   240.80  59%1 o
  -8   0   0   248.40   218.10   194.90  59%1 <
  -7  -1   0    66.95  -110.60   144.40  59%1 <
  -6   0   0 17804.00 19312.80   483.20  59%1 o
  -5  -1   0    48.83  -255.10   171.80  59%1 <
  -4 -24  -1     1.11    72.60    94.40  59%1 <
  -4   0   0   968.93    58.20   233.30  59%1 <
  -2 -24  -1     5.84   -68.20   107.20  59%1 <
  -2   0   0  1381.80  -770.50   406.60  59%1 <
   5   1   0    47.80  -249.40   175.20  59%1 <
   7   1   0    64.91  -114.00   126.40  59%1 <
   8   2   0   144.51    26.30   141.50  59%1 <
   9   1   0  2559.70  2430.40   255.60  59%1 o
   9   3   0  2406.40  1416.90   211.60  59%1 o
  10   2   0   114.34   160.20   118.20  59%1 <
  11 -21  -1     4.65   -78.90    85.90  59%1 <
  11   1   0    69.69    52.10   116.80  59%1 <
  11   3   0    16.03   116.40   112.80  59%1 <
  12   2   0  1245.60  1876.90   204.40  59%1 o
  12   4   0   444.16   606.40   155.60  59%1 o
  13   3   0    18.53    26.90    89.30  59%1 <
  14   2   0    30.96    73.10   103.60  59%1 <
  14   4   0    47.75   -28.30    74.90  59%1 <
  15   3   0   456.16   609.30   119.60  59%1 o
  15   5   0    25.26   149.70    95.00  59%1 <
  16   2   0    68.77   -11.60    94.90  59%1 <
  16   4   0    23.53     9.70    80.20  59%1 <
  16   6   0    10.20   -56.50    70.30  59%1 <
  17   3   0     9.03    28.70    88.20  59%1 <
  17   5   0     2.05   -17.00    47.90  59%1 <
  18   4   0   149.87   215.80    84.70  59%1 <
  18   6   0   172.36   356.80   106.60  59%1 o
  19   3   0     3.50     7.00    53.10  59%1 <
  19   5   0     7.29   -54.00    67.80  59%1 <
  19   7   0     0.87   -42.00    60.30  59%1 <
  20   4   0    12.80   -13.60    75.10  59%1 <
  20   6   0     0.68    -3.30    41.20  59%1 <
  20   8   0     0.42    22.90    52.20  59%1 <
  21   3   0   136.32   102.00    88.40  59%1 <
  21   5   0   143.82   244.10    85.80  59%1 <
  21   7   0    11.86    -2.10    61.40  59%1 <
  22   4   0    16.07    -1.80    41.90  59%1 <
 -18   0   0   332.59   410.70   140.00  60%1 <
 -18   2   0  1021.40  1029.10   159.00  60%1 o
 -18   4   0   173.72   364.50   113.90  60%1 o
 -17   1   0    36.10    18.50   108.10  60%1 <
 -17   3   0     9.25    -3.80    87.90  60%1 <
 -16   0   0    10.16  -139.20    92.20  60%1 <
 -16   2   0    37.49    92.90   109.40  60%1 <
 -15   1   0  2516.80  2132.80   215.90  60%1 o
 -15   3   0   474.29  1128.40   159.20  60%1 o
 -14   0   0    27.74   -35.70   103.70  60%1 <
 -14   2   0    41.76    22.60   105.40  60%1 <
 -13   1   0   154.93   170.50   132.30  60%1 <
 -12   0   0  1474.40  2769.10   240.90  60%1 o
 -12   2   0  1537.20  3089.90   244.70  60%1 o
 -11   1   0    76.22     4.20   152.20  60%1 <
 -10   0   0   117.90   -46.20   130.50  60%1 <
  -9   1   0  2611.40  3715.00   262.30  60%1 o
  -8 -22  -1     0.97   -77.70    67.50  60%1 <
  -8   0   0   247.55   218.10   194.90  60%1 <
  -7 -23  -1    15.70   -13.60    86.20  60%1 <
  -7   1   0    69.19  -179.80   134.80  60%1 <
  -6   0   0 18436.00 19312.80   483.20  60%1 o
  -5 -23  -1     2.80   133.00   104.90  60%1 <
  -4 -24  -1     1.07    72.60    94.40  60%1 <
  -4   0   0   984.98    58.20   233.30  60%1 <
  -3 -23  -1   211.07   772.20   142.80  60%1 o
  -2   0   0  1390.80  -770.50   406.60  60%1 <
  -1 -23  -1    21.06   188.00   129.20  60%1 <
   1 -23  -1    29.24  -240.40   156.40  60%1 <
   2   0   0  1449.80  -628.10   417.00  60%1 <
   4   0   0   966.49   394.30   265.00  60%1 <
   6   0   0 17911.00 16496.30   455.80  60%1 o
   7   1   0    66.05  -114.00   126.40  60%1 <
   8   0   0   249.45   289.80   191.00  60%1 <
   9   1   0  2600.30  2430.40   255.60  60%1 o
  10   0   0   119.80   176.60   139.30  60%1 <
  10   2   0   116.56   160.20   118.20  60%1 <
  11   1   0    67.98    52.10   116.80  60%1 <
  12   0   0  1561.00  2232.80   225.10  60%1 o
  12   2   0  1228.50  1876.90   204.40  60%1 o
  13   1   0   149.34   142.70   122.20  60%1 <
  14   0   0    28.95   -38.10   100.20  60%1 <
  14   2   0    35.03    73.10   103.60  60%1 <
  15   1   0  2501.40  1722.80   185.70  60%1 o
  15   3   0   466.83   609.30   119.60  60%1 o
  16   0   0    11.60     0.80   101.10  60%1 <
  16   2   0    81.57   -11.60    94.90  60%1 <
  17   1   0    33.74    60.10   105.90  60%1 <
  17   3   0     9.08    28.70    88.20  60%1 <
  18   0   0   275.50   239.40   115.10  60%1 <
  18   2   0   683.74   712.00   152.30  60%1 o
  18   4   0   150.34   215.80    84.70  60%1 <
  19   1   0    19.77   111.90   102.80  60%1 <
  19   3   0     3.35     7.00    53.10  60%1 <
  19   5   0     7.04   -54.00    67.80  60%1 <
  20   0   0     5.14   -55.40    76.30  60%1 <
  20   2   0    24.81    45.70    85.20  60%1 <
  20   4   0    14.88   -13.60    75.10  60%1 <
  21   1   0   285.17   489.30   130.20  60%1 o
  21   3   0   131.69   102.00    88.40  60%1 <
  21   5   0   157.97   244.10    85.80  60%1 <
  22   0   0    13.82     1.70    81.10  60%1 <
  22   2   0    53.32    82.50    86.90  60%1 <
  22   4   0    16.52    -1.80    41.90  60%1 <
 -18   2   0  1093.10  1029.10   159.00  61%1 o
 -18   4   0   172.42   364.50   113.90  61%1 o
 -18   6   0   294.48    25.70    56.80  61%1 <
 -17   3   0     8.16    -3.80    87.90  61%1 <
 -17   5   0     4.01    31.50    81.20  61%1 <
 -16   2   0    42.24    92.90   109.40  61%1 <
 -16   4   0    23.75    46.20    84.40  61%1 <
 -15   3   0   479.67  1128.40   159.20  61%1 o
 -15   5   0    16.91   279.70   113.80  61%1 <
 -14   2   0    42.95    22.60   105.40  61%1 <
 -14   4   0    67.45    83.20    93.80  61%1 <
 -13   1   0   151.69   170.50   132.30  61%1 <
 -13   3   0    15.76   -67.60   106.50  61%1 <
 -12   2   0  1485.40  3089.90   244.70  61%1 o
 -11   1   0    74.64     4.20   152.20  61%1 <
 -11   3   0    15.86   -46.90   122.80  61%1 <
 -10 -20  -1     0.40   -34.90    56.20  61%1 <
 -10   2   0   124.80   227.10   152.30  61%1 <
  -9 -21  -1    11.23     6.80    71.20  61%1 <
  -9   1   0  2564.30  3715.00   262.30  61%1 o
  -8 -22  -1     1.39   -77.70    67.50  61%1 <
  -8   2   0   154.81   131.30   155.80  61%1 <
  -7 -23  -1    16.07   -13.60    86.20  61%1 <
  -7 -21  -1     0.64    24.90    72.40  61%1 <
  -7   1   0    67.49  -179.80   134.80  61%1 <
  -6 -22  -1    21.18    15.40    85.70  61%1 <
  -5 -23  -1     2.20   133.00   104.90  61%1 <
  -5   1   0    45.65  -118.90   192.30  61%1 <
  -4 -22  -1     3.11    97.30    93.50  61%1 <
  -3 -23  -1   170.23   772.20   142.80  61%1 o
  -1 -23  -1    18.63   188.00   129.20  61%1 <
   1 -23  -1    34.47  -240.40   156.40  61%1 <
   2   0   0  1447.90  -628.10   417.00  61%1 <
   4   0   0   954.71   394.30   265.00  61%1 <
   5  -1   0    42.15   -72.80   193.40  61%1 <
   6   0   0 17240.00 16496.30   455.80  61%1 o
   7  -1   0    65.30    14.20   155.00  61%1 <
   8   0   0   245.26   289.80   191.00  61%1 <
   9  -1   0  2725.00  3230.30   265.50  61%1 o
  10   0   0   123.03   176.60   139.30  61%1 <
  11  -1   0    72.41  -143.30   127.60  61%1 <
  12  -2   0  1393.60  2734.40   219.30  61%1 o
  12   0   0  1553.80  2232.80   225.10  61%1 o
  13  -1   0   155.69    69.00   110.00  61%1 <
  13   1   0   146.98   142.70   122.20  61%1 <
  14  -2   0    31.68   -45.20   117.40  61%1 <
  14   0   0    28.88   -38.10   100.20  61%1 <
  15  -1   0  2631.80  1998.30   194.90  61%1 o
  15   1   0  2384.80  1722.80   185.70  61%1 o
  16  -2   0    45.97    47.20    97.40  61%1 <
  16   0   0    11.49     0.80   101.10  61%1 <
  17  -1   0    42.75    75.70    81.90  61%1 <
  17   1   0    33.74    60.10   105.90  61%1 <
  18  -2   0   709.18   622.30   142.50  61%1 o
  18   0   0   244.90   239.40   115.10  61%1 <
  18   2   0   698.30   712.00   152.30  61%1 o
  19  -1   0    22.93    -3.90    55.30  61%1 <
  19   1   0    19.38   111.90   102.80  61%1 <
  20  -2   0    27.02    -6.40    76.10  61%1 <
  20   0   0     5.23   -55.40    76.30  61%1 <
  20   2   0    28.15    45.70    85.20  61%1 <
  21  -1   0   302.46   536.50   110.80  61%1 o
  21   1   0   300.45   489.30   130.20  61%1 o
  22  -2   0    55.64    26.80    57.50  61%1 <
  22   0   0    17.86     1.70    81.10  61%1 <
  22   2   0    51.25    82.50    86.90  61%1 <
 -18   6   0   331.28    25.70    56.80  62%1 <
 -17   5   0     4.77    31.50    81.20  62%1 <
 -17   7   0     2.42   -80.20    71.20  62%1 <
 -16   4   0    28.96    46.20    84.40  62%1 <
 -16   6   0    12.14   -30.40    71.10  62%1 <
 -15   5   0    21.66   279.70   113.80  62%1 <
 -15   7   0  1361.50  2569.90   182.70  62%1 o
 -14   4   0    83.89    83.20    93.80  62%1 <
 -14   6   0     2.45    20.10   104.80  62%1 <
 -13   3   0    16.81   -67.60   106.50  62%1 <
 -13   5   0    11.26    51.50    94.50  62%1 <
 -12 -18  -1    46.49   207.70    96.00  62%1 <
 -12   4   0   609.24  2070.90   199.40  62%1 o
 -11 -19  -1     7.84   -18.10    73.40  62%1 <
 -11   3   0    19.84   -46.90   122.80  62%1 <
 -10 -20  -1     0.39   -34.90    56.20  62%1 <
 -10   2   0   155.09   227.10   152.30  62%1 <
 -10   4   0    44.08    52.10   124.40  62%1 <
  -9 -21  -1    17.69     6.80    71.20  62%1 <
  -9 -19  -1    74.04   157.10    95.70  62%1 <
  -9   3   0  3161.70  3311.60   253.10  62%1 o
  -8 -20  -1     4.31   -14.80    77.50  62%1 <
  -8   2   0   195.64   131.30   155.80  62%1 <
  -7 -21  -1     0.81    24.90    72.40  62%1 <
  -6 -22  -1    28.77    15.40    85.70  62%1 <
  -6   2   0  8346.70  8582.00   369.40  62%1 o
  -5 -21  -1     4.51   -23.20    91.10  62%1 <
  -5   1   0    47.19  -118.90   192.30  62%1 <
  -4 -22  -1     3.19    97.30    93.50  62%1 <
  -3   1   0 14046.00 14923.00   590.10  62%1 o
  -2 -22  -1     3.46    30.90   112.00  62%1 <
   3  -1   0 12582.00 14564.50   576.80  62%1 o
   5  -1   0    52.72   -72.80   193.40  62%1 <
   6  -2   0  8511.20  7610.40   359.20  62%1 o
   7  -1   0    79.84    14.20   155.00  62%1 <
   8  -2   0   186.90    78.20   138.00  62%1 <
   9  -1   0  3408.30  3230.30   265.50  62%1 o
  10  -2   0   162.17   204.70   122.90  62%1 <
  11  -3   0    25.53    -8.50   116.70  62%1 <
  11  -1   0    89.56  -143.30   127.60  62%1 <
  12  -2   0  1687.90  2734.40   219.30  62%1 o
  13  -3   0    23.52   -68.70    75.90  62%1 <
  13  -1   0   188.70    69.00   110.00  62%1 <
  14  -4   0    89.39   147.20    97.40  62%1 <
  14  -2   0    43.09   -45.20   117.40  62%1 <
  15  -3   0   678.79   742.80   139.60  62%1 o
  15  -1   0  3285.40  1998.30   194.90  62%1 o
  16  -4   0    29.48    32.50    81.10  62%1 <
  16  -2   0    72.45    47.20    97.40  62%1 <
  17  -3   0     6.18   -41.70    78.10  62%1 <
  17  -1   0    53.41    75.70    81.90  62%1 <
  18  -4   0   158.12   249.20    98.80  62%1 <
  18  -2   0  1011.80   622.30   142.50  62%1 o
  19  -5   0     9.50   -24.30    65.90  62%1 <
  19  -3   0     7.40   -66.00    70.20  62%1 <
  19  -1   0    28.53    -3.90    55.30  62%1 <
  20  -4   0    31.94   -44.90    62.00  62%1 <
  20  -2   0    37.29    -6.40    76.10  62%1 <
  21  -5   0   104.57   162.30    68.90  62%1 <
  21  -3   0    78.62   233.80    91.40  62%1 <
  21  -1   0   415.86   536.50   110.80  62%1 o
  22  -4   0    22.23    30.20    65.80  62%1 <
  22  -2   0    73.99    26.80    57.50  62%1 <
 -17   7   0     2.54   -80.20    71.20  63%1 <
 -17   9   0     1.65   -28.40    72.70  63%1 <
 -16   6   0    13.71   -30.40    71.10  63%1 <
 -16   8   0     0.90    -0.20    77.70  63%1 <
 -15   7   0  1526.50  2569.90   182.70  63%1 o
 -14   6   0     2.78    20.10   104.80  63%1 <
 -14   8   0     0.53   -46.40    84.40  63%1 <
 -13 -17  -1     0.93   -48.60    59.80  63%1 <
 -13   5   0    13.06    51.50    94.50  63%1 <
 -13   7   0     2.72    -6.10    84.90  63%1 <
 -12 -18  -1    50.20   207.70    96.00  63%1 <
 -12 -16  -1  1013.30  1867.80   168.10  63%1 o
 -12   4   0   703.75  2070.90   199.40  63%1 o
 -12   6   0   379.92   916.80   146.80  63%1 o
 -11 -19  -1     9.68   -18.10    73.40  63%1 <
 -11 -17  -1     7.96     9.40    90.00  63%1 <
 -11   5   0     2.26     5.50    81.00  63%1 <
 -10 -18  -1     7.90   -72.90    83.00  63%1 <
 -10   4   0    52.66    52.10   124.40  63%1 <
  -9 -19  -1    77.28   157.10    95.70  63%1 <
  -9   3   0  3700.20  3311.60   253.10  63%1 o
  -8 -20  -1     6.79   -14.80    77.50  63%1 <
  -8   4   0    48.08   121.40   129.00  63%1 <
  -7 -19  -1     4.75   -59.90    83.40  63%1 <
  -7   3   0    26.81   -29.90   125.10  63%1 <
  -6 -20  -1   253.75  1218.40   155.50  63%1 o
  -6   2   0  9600.50  8582.00   369.40  63%1 o
  -5 -21  -1     7.28   -23.20    91.10  63%1 <
  -4 -20  -1     2.39   132.20   111.80  63%1 <
  -4   2   0    43.60  -155.50   212.80  63%1 <
  -3 -21  -1   141.42   234.10   123.70  63%1 <
  -3   1   0 16119.00 14923.00   590.10  63%1 o
   0 -22  -1  1935.90  3905.10   252.20  63%1 o
   3 -23  -1  7071.20 11739.10   441.80  63%1 o
   3  -1   0 14886.00 14564.50   576.80  63%1 o
   6  -2   0  9869.90  7610.40   359.20  63%1 o
   7  -3   0    23.96     1.20   126.50  63%1 <
   7  23   1    13.94    35.00    76.10  63%1 <
   8  -2   0   219.67    78.20   138.00  63%1 <
   9  -3   0  3800.40  3147.60   239.30  63%1 o
  10  -4   0    55.13    79.10   121.70  63%1 <
  10  -2   0   185.59   204.70   122.90  63%1 <
  10  22   1     5.83   -47.50    65.70  63%1 <
  11  -3   0    30.02    -8.50   116.70  63%1 <
  11  21   1     3.48   -83.70    66.40  63%1 <
  12  -4   0   738.60  1376.80   182.60  63%1 o
  13  -5   0    13.61   -31.90    86.50  63%1 <
  13  -3   0    26.28   -68.70    75.90  63%1 <
  14  -4   0   102.61   147.20    97.40  63%1 <
  15  -5   0    35.63    72.50    91.70  63%1 <
  15  -3   0   762.08   742.80   139.60  63%1 o
  16  -6   0    10.45   -88.00    71.00  63%1 <
  16  -4   0    35.68    32.50    81.10  63%1 <
  17  -5   0     7.19     6.50    70.40  63%1 <
  17  -3   0     7.23   -41.70    78.10  63%1 <
  18  -6   0   420.49   446.00   116.40  63%1 o
  18  -4   0   199.53   249.20    98.80  63%1 <
  19  -7   0     0.72     1.20    68.50  63%1 <
  19  -5   0    10.14   -24.30    65.90  63%1 <
  19  -3   0     8.34   -66.00    70.20  63%1 <
  20  -6   0     1.15    -9.50    41.90  63%1 <
  20  -4   0    31.46   -44.90    62.00  63%1 <
  21  -7   0    26.68    20.20    63.50  63%1 <
  21  -5   0   148.09   162.30    68.90  63%1 <
  21  -3   0    94.21   233.80    91.40  63%1 <
  22  -4   0    20.55    30.20    65.80  63%1 <
 -17   9   0     1.96   -28.40    72.70  64%1 <
 -16   8   0     1.13    -0.20    77.70  64%1 <
 -16  10   0     8.52     6.90    91.10  64%1 <
 -15 -13  -1   225.55   271.50    93.30  64%1 <
 -15   9   0  4519.70  5708.50   245.40  64%1 o
 -14 -14  -1    21.88    20.70    72.60  64%1 <
 -14   8   0     0.88   -46.40    84.40  64%1 <
 -14  10   0     7.94   -66.40    85.20  64%1 <
 -13 -17  -1     1.25   -48.60    59.80  64%1 <
 -13 -15  -1     2.62    -0.90    77.00  64%1 <
 -13   7   0     3.63    -6.10    84.90  64%1 <
 -13   9   0    80.25   -94.90    94.20  64%1 <
 -12 -16  -1  1456.60  1867.80   168.10  64%1 o
 -12   6   0   510.49   916.80   146.80  64%1 o
 -12   8   0    43.83    38.30   101.00  64%1 <
 -11 -17  -1    11.69     9.40    90.00  64%1 <
 -11 -15  -1     3.71   -12.20    77.10  64%1 <
 -11   5   0     3.10     5.50    81.00  64%1 <
 -11   7   0    26.93   -73.40    74.50  64%1 <
 -10 -18  -1     9.56   -72.90    83.00  64%1 <
 -10 -16  -1    17.53   -82.20    95.10  64%1 <
 -10   6   0    57.35   -26.10   102.10  64%1 <
  -9 -17  -1   414.35   741.40   145.70  64%1 o
  -9   5   0   378.53   201.80   117.70  64%1 <
  -8 -18  -1    30.19   225.60   114.40  64%1 <
  -8   4   0    60.18   121.40   129.00  64%1 <
  -7 -19  -1     5.65   -59.90    83.40  64%1 <
  -7   3   0    36.36   -29.90   125.10  64%1 <
  -5 -19  -1     8.54    20.20   107.00  64%1 <
  -5   3   0     4.62    90.20   187.30  64%1 <
  -4 -20  -1     3.05   132.20   111.80  64%1 <
  -4   2   0    58.32  -155.50   212.80  64%1 <
  -3 -21  -1   190.53   234.10   123.70  64%1 <
  -1 -21  -1     1.51   -49.20   130.40  64%1 <
   0 -22  -1  2816.50  3905.10   252.20  64%1 o
   4  -2   0    49.69   -37.10   216.50  64%1 <
   4  24   1     0.83   -61.40    81.10  64%1 <
   5  23   1     4.05    53.30    80.80  64%1 <
   6  22   1     3.57    -5.10    78.00  64%1 <
   7  -3   0    31.39     1.20   126.50  64%1 <
   7  23   1    18.90    35.00    76.10  64%1 <
   8  -4   0    56.35    29.00   115.60  64%1 <
   8  22   1     0.98    -4.20    70.50  64%1 <
   9  -5   0   457.43   216.20   130.20  64%1 <
   9  -3   0  5055.60  3147.60   239.30  64%1 o
   9  21   1     2.97   -57.90    65.40  64%1 <
  10  -4   0    72.55    79.10   121.70  64%1 <
  10  20   1     0.53   -18.10    55.00  64%1 <
  10  22   1     8.43   -47.50    65.70  64%1 <
  11  -5   0     2.30    16.80   105.20  64%1 <
  11  19   1     0.21    56.30    76.80  64%1 <
  11  21   1     4.88   -83.70    66.40  64%1 <
  12  -6   0   498.81  1223.70   157.80  64%1 o
  12  -4   0  1002.40  1376.80   182.60  64%1 o
  12  20   1    28.82    65.00    65.80  64%1 <
  13  -5   0    17.28   -31.90    86.50  64%1 <
  13  19   1     2.45    43.40    75.40  64%1 <
  14  -6   0     1.74    49.50    87.00  64%1 <
  14  18   1    38.23    67.00    70.40  64%1 <
  15  -7   0  2233.40  2345.10   184.30  64%1 o
  15  -5   0    46.07    72.50    91.70  64%1 <
  15  17   1   127.61   167.50    78.20  64%1 <
  16  -8   0     0.66   -82.10    71.70  64%1 <
  16  -6   0    13.78   -88.00    71.00  64%1 <
  16  16   1     2.70    36.90    63.70  64%1 <
  17  -7   0     1.59    -6.50    73.10  64%1 <
  17  -5   0     9.66     6.50    70.40  64%1 <
  18  -8   0   493.38   324.50   102.20  64%1 o
  18  -6   0   621.23   446.00   116.40  64%1 o
  19  -9   0     4.92    -9.50    43.10  64%1 <
  19  -7   0     1.20     1.20    68.50  64%1 <
  20  -8   0     2.54   -44.70    59.50  64%1 <
  20  -6   0     1.81    -9.50    41.90  64%1 <
  21  -7   0    53.85    20.20    63.50  64%1 <
 -16 -10  -1     0.40   -16.40    44.30  65%1 <
 -16  10   0    11.79     6.90    91.10  65%1 <
 -16  12   0    92.75     5.60    84.00  65%1 <
 -15 -13  -1   319.96   271.50    93.30  65%1 <
 -15 -11  -1   370.14   449.40   103.70  65%1 o
 -15   9   0  6137.40  5708.50   245.40  65%1 o
 -15  11   0  5994.60  6650.20   254.80  65%1 o
 -14 -14  -1    30.05    20.70    72.60  65%1 <
 -14 -12  -1    55.58   -24.60    65.80  65%1 <
 -14  10   0    10.74   -66.40    85.20  65%1 <
 -13 -15  -1     3.64    -0.90    77.00  65%1 <
 -13 -13  -1     0.25     4.80    68.40  65%1 <
 -13   9   0   110.01   -94.90    94.20  65%1 <
 -12 -14  -1   137.35   205.60    93.60  65%1 <
 -12   8   0    63.08    38.30   101.00  65%1 <
 -11 -15  -1     4.86   -12.20    77.10  65%1 <
 -11   7   0    35.25   -73.40    74.50  65%1 <
 -10 -16  -1    23.90   -82.20    95.10  65%1 <
 -10   6   0    79.24   -26.10   102.10  65%1 <
 -10   8   0    28.93   -12.10    98.40  65%1 <
  -9 -17  -1   541.14   741.40   145.70  65%1 o
  -9 -15  -1  1626.20  2370.70   176.10  65%1 o
  -9   7   0   543.06  1748.60   177.60  65%1 o
  -8 -16  -1   235.66   306.20   127.00  65%1 <
  -8   6   0     7.64   115.90   121.90  65%1 <
  -7 -17  -1     9.68   -96.60   100.20  65%1 <
  -7   5   0    18.43    80.00   147.60  65%1 <
  -6 -18  -1   575.34  1148.10   147.10  65%1 o
  -6   4   0   841.05  1715.80   224.80  65%1 o
  -5 -19  -1    12.41    20.20   107.00  65%1 <
  -5   3   0     5.85    90.20   187.30  65%1 <
  -2 -20  -1    28.17    23.30   114.30  65%1 <
  -1 -21  -1     1.94   -49.20   130.40  65%1 <
   2  24   1    10.83   -33.50    97.10  65%1 <
   3  23   1  1074.80  1535.70   153.50  65%1 o
   4  -2   0    67.06   -37.10   216.50  65%1 <
   4  24   1     1.06   -61.40    81.10  65%1 <
   5  -3   0     5.13   198.70   187.70  65%1 <
   5  23   1     5.08    53.30    80.80  65%1 <
   6  -4   0   820.55  2108.70   226.40  65%1 o
   6  22   1     5.43    -5.10    78.00  65%1 <
   7  21   1     0.89    13.40    81.70  65%1 <
   8  -4   0    76.05    29.00   115.60  65%1 <
   8  20   1     4.86     7.20    70.20  65%1 <
   8  22   1     1.08    -4.20    70.50  65%1 <
   9  -5   0   616.29   216.20   130.20  65%1 <
   9  19   1     5.79    75.10    70.80  65%1 <
   9  21   1     3.81   -57.90    65.40  65%1 <
  10  -6   0    83.60   -52.30   100.40  65%1 <
  10  18   1    11.65   -19.60    83.20  65%1 <
  10  20   1     0.78   -18.10    55.00  65%1 <
  11  -7   0    48.21   110.40   105.10  65%1 <
  11  -5   0     3.12    16.80   105.20  65%1 <
  11  17   1    13.19   -28.20    82.70  65%1 <
  11  19   1     0.31    56.30    76.80  65%1 <
  12  -6   0   681.20  1223.70   157.80  65%1 o
  12  16   1  1651.70  1561.10   151.80  65%1 o
  12  18   1    31.22    37.40    64.10  65%1 <
  12  20   1    37.83    65.00    65.80  65%1 <
  13  -7   0     4.13   -65.90    73.40  65%1 <
  13  17   1     0.88     2.50    58.50  65%1 <
  13  19   1     3.25    43.40    75.40  65%1 <
  14  -8   0     0.90   -43.20    90.70  65%1 <
  14  -6   0     2.40    49.50    87.00  65%1 <
  14  16   1    53.40    54.50    69.00  65%1 <
  14  18   1    47.86    67.00    70.40  65%1 <
  15  -9   0  6543.50  6184.90   257.00  65%1 o
  15  -7   0  3023.30  2345.10   184.30  65%1 o
  15  15   1    58.70    35.00    65.80  65%1 <
  15  17   1   164.77   167.50    78.20  65%1 <
  16  -8   0     0.88   -82.10    71.70  65%1 <
  16  14   1     3.07   -84.40    54.00  65%1 <
  16  16   1     2.82    36.90    63.70  65%1 <
  17  -9   0     3.33   -56.20    66.80  65%1 <
  17  -7   0     1.39    -6.50    73.10  65%1 <
  17  13   1     2.50   -13.90    59.00  65%1 <
  17  15   1     2.62    11.20    59.70  65%1 <
  18 -10   0   980.47   647.30   123.10  65%1 o
  18  -8   0   662.20   324.50   102.20  65%1 o
  18  14   1    14.19   -16.90    37.70  65%1 <
  19 -11   0     9.27     5.50    77.80  65%1 <
  19  -9   0     6.58    -9.50    43.10  65%1 <
  20 -10   0     0.17     4.70    63.40  65%1 <
  20  -8   0     3.25   -44.70    59.50  65%1 <
 -17  -7  -1     1.77    18.10    49.20  66%1 <
 -16 -10  -1     0.49   -16.40    44.30  66%1 <
 -16  -8  -1     4.61    36.50    58.10  66%1 <
 -16  12   0    99.47     5.60    84.00  66%1 <
 -15 -11  -1   373.28   449.40   103.70  66%1 o
 -15  -9  -1  1030.90  1349.60   135.30  66%1 o
 -15  11   0  6384.00  6650.20   254.80  66%1 o
 -15  13   0  1910.70  1589.40   152.10  66%1 o
 -14 -12  -1    59.60   -24.60    65.80  66%1 <
 -14 -10  -1    17.71    55.30    79.70  66%1 <
 -14  12   0    13.69   -45.80    88.10  66%1 <
 -13 -13  -1     0.35     4.80    68.40  66%1 <
 -13 -11  -1     1.26   -89.30    65.50  66%1 <
 -13  11   0    18.30    41.50    92.80  66%1 <
 -12 -14  -1   135.19   205.60    93.60  66%1 <
 -12 -12  -1    73.16   237.70    98.70  66%1 <
 -12  10   0  2097.60  3186.10   194.20  66%1 o
 -11 -13  -1    10.98    24.00    92.10  66%1 <
 -11   9   0   135.47   -38.70    95.10  66%1 <
 -10 -14  -1    53.35    36.50   107.60  66%1 <
 -10   8   0    29.78   -12.10    98.40  66%1 <
  -9 -15  -1  1715.00  2370.70   176.10  66%1 o
  -9   7   0   597.37  1748.60   177.60  66%1 o
  -8 -16  -1   254.48   306.20   127.00  66%1 <
  -8   6   0     9.54   115.90   121.90  66%1 <
  -7 -17  -1    10.56   -96.60   100.20  66%1 <
  -7   5   0    20.03    80.00   147.60  66%1 <
  -6 -18  -1   589.48  1148.10   147.10  66%1 o
  -6   4   0   916.40  1715.80   224.80  66%1 o
  -5 -17  -1    32.36   105.10   108.00  66%1 <
  -4 -18  -1    10.04    62.20   115.40  66%1 <
  -3 -19  -1   537.45   904.60   151.60  66%1 o
  -2 -20  -1    29.11    23.30   114.30  66%1 <
   2  24   1    11.96   -33.50    97.10  66%1 <
   3  23   1  1143.10  1535.70   153.50  66%1 o
   4  22   1     8.71    29.50    84.20  66%1 <
   5  -3   0     6.10   198.70   187.70  66%1 <
   5  21   1    25.56    10.90    89.10  66%1 <
   6  -4   0   885.65  2108.70   226.40  66%1 o
   6  20   1  1216.40  1110.20   139.50  66%1 o
   7  -5   0    12.42   -20.30   115.00  66%1 <
   7  19   1    14.15    22.20    87.40  66%1 <
   7  21   1     0.99    13.40    81.70  66%1 <
   8  -6   0     8.99   -41.60   111.50  66%1 <
   8  18   1    48.47   107.00    83.30  66%1 <
   8  20   1     5.65     7.20    70.20  66%1 <
   9  17   1   721.73   500.00   129.20  66%1 o
   9  19   1     5.60    75.10    70.80  66%1 <
  10  -6   0    90.01   -52.30   100.40  66%1 <
  10  16   1    28.12   148.90   107.20  66%1 <
  10  18   1    12.37   -19.60    83.20  66%1 <
  11  -7   0    49.31   110.40   105.10  66%1 <
  11  15   1     5.25   -28.90    67.00  66%1 <
  11  17   1    14.23   -28.20    82.70  66%1 <
  12  -8   0    78.91   106.30   106.40  66%1 <
  12  14   1    41.40   105.50    83.70  66%1 <
  12  16   1  1768.30  1561.10   151.80  66%1 o
  13  -9   0   119.45    25.80    76.20  66%1 <
  13  -7   0     4.54   -65.90    73.40  66%1 <
  13  15   1     4.45   -17.80    71.80  66%1 <
  13  17   1     1.10     2.50    58.50  66%1 <
  14 -10   0    10.84  -111.20   102.90  66%1 <
  14  -8   0     1.00   -43.20    90.70  66%1 <
  14  14   1    39.91    36.40    81.50  66%1 <
  14  16   1    57.63    54.50    69.00  66%1 <
  15  -9   0  6947.80  6184.90   257.00  66%1 o
  15  13   1   213.30   242.50    88.20  66%1 <
  15  15   1    58.29    35.00    65.80  66%1 <
  16 -10   0     5.60   -28.90    85.70  66%1 <
  16  12   1     0.50    -9.40    60.10  66%1 <
  16  14   1     3.74   -84.40    54.00  66%1 <
  17 -11   0    38.25    11.00    91.70  66%1 <
  17  -9   0     3.90   -56.20    66.80  66%1 <
  17  11   1    13.06    -1.90    58.80  66%1 <
  17  13   1     2.11   -13.90    59.00  66%1 <
  17  15   1     3.13    11.20    59.70  66%1 <
  18 -12   0  2122.90  1436.40   145.90  66%1 o
  18 -10   0  1036.50   647.30   123.10  66%1 o
  18  10   1   234.10   128.00    59.90  66%1 <
  18  12   1    16.91    93.50    68.80  66%1 <
  18  14   1    15.76   -16.90    37.70  66%1 <
  19 -13   0    55.72     3.10    78.80  66%1 <
  19 -11   0     8.89     5.50    77.80  66%1 <
  19   9   1    10.98    39.80    63.60  66%1 <
  19  11   1     6.59   -49.60    53.10  66%1 <
  20 -10   0     0.20     4.70    63.40  66%1 <
  20   8   1     6.82     5.90    56.20  66%1 <
  20  10   1     0.63     5.20    39.20  66%1 <
 -17  -7  -1     1.99    18.10    49.20  67%1 <
 -17  -5  -1    85.35    89.00    67.40  67%1 <
 -16  -8  -1     5.04    36.50    58.10  67%1 <
 -16  -6  -1    12.08    -2.40    47.80  67%1 <
 -15  -9  -1  1152.20  1349.60   135.30  67%1 o
 -15  -7  -1   194.02   549.10   100.20  67%1 o
 -15  13   0  2093.00  1589.40   152.10  67%1 o
 -15  15   0   258.50   448.90   111.70  67%1 o
 -14 -10  -1    19.04    55.30    79.70  67%1 <
 -14  -8  -1    14.46   -23.20    73.70  67%1 <
 -14  12   0    14.72   -45.80    88.10  67%1 <
 -14  14   0    15.23    11.40    88.60  67%1 <
 -13 -11  -1     1.29   -89.30    65.50  67%1 <
 -13  -9  -1    14.95   -43.60    92.00  67%1 <
 -13  11   0    20.15    41.50    92.80  67%1 <
 -13  13   0    82.12    -0.60    99.90  67%1 <
 -12 -12  -1    81.66   237.70    98.70  67%1 <
 -12 -10  -1  1256.60  1628.30   159.50  67%1 o
 -12  10   0  2251.90  3186.10   194.20  67%1 o
 -12  12   0  3872.20  3671.90   208.10  67%1 o
 -11 -13  -1    12.69    24.00    92.10  67%1 <
 -11 -11  -1   124.79     1.20   107.90  67%1 <
 -11   9   0   148.89   -38.70    95.10  67%1 <
 -11  11   0    99.10    93.50   119.80  67%1 <
 -10 -14  -1    56.56    36.50   107.60  67%1 <
 -10 -12  -1     1.54   -87.60   103.00  67%1 <
 -10  10   0    86.97   -54.70   105.60  67%1 <
  -9 -13  -1  1740.10  2320.20   177.30  67%1 o
  -9   9   0 10270.00 11660.90   318.30  67%1 o
  -8 -14  -1    10.23   -63.40    72.50  67%1 <
  -8   8   0    18.86    66.50   135.80  67%1 <
  -7 -15  -1    63.94    99.80   111.70  67%1 <
  -7   7   0    41.02   -99.30   137.30  67%1 <
  -6 -16  -1    71.90   266.90   112.70  67%1 <
  -5 -17  -1    33.97   105.10   108.00  67%1 <
  -4 -18  -1    10.47    62.20   115.40  67%1 <
  -3 -19  -1   568.77   904.60   151.60  67%1 o
   4  20   1     8.87    -7.30    99.20  67%1 <
   5  19   1    61.92    86.60   107.90  67%1 <
   5  21   1    28.64    10.90    89.10  67%1 <
   6  18   1   737.79   912.50   145.60  67%1 o
   6  20   1  1320.30  1110.20   139.50  67%1 o
   7  -5   0    13.40   -20.30   115.00  67%1 <
   7  17   1    12.58   -81.80    89.20  67%1 <
   7  19   1    15.79    22.20    87.40  67%1 <
   8  -6   0    10.11   -41.60   111.50  67%1 <
   8  16   1   215.55   148.20   117.00  67%1 <
   8  18   1    52.06   107.00    83.30  67%1 <
   9  -7   0   825.75  1405.90   178.00  67%1 o
   9  15   1  1448.80  1498.90   164.60  67%1 o
   9  17   1   787.10   500.00   129.20  67%1 o
  10  -8   0    27.85   -82.60    91.60  67%1 <
  10  14   1    47.13   -18.30    73.40  67%1 <
  10  16   1    30.13   148.90   107.20  67%1 <
  11  -9   0   133.73   -26.30    88.90  67%1 <
  11  13   1    15.04    39.90    78.00  67%1 <
  11  15   1     5.60   -28.90    67.00  67%1 <
  12 -10   0  2568.80  3257.90   191.50  67%1 o
  12  -8   0    73.86   106.30   106.40  67%1 <
  12  14   1    45.48   105.50    83.70  67%1 <
  13  -9   0   131.00    25.80    76.20  67%1 <
  13  13   1     0.41    12.40    69.10  67%1 <
  13  15   1     4.66   -17.80    71.80  67%1 <
  14 -10   0    12.13  -111.20   102.90  67%1 <
  14  12   1    61.63   -13.30    67.30  67%1 <
  14  14   1    43.34    36.40    81.50  67%1 <
  15 -11   0  6621.80  5853.40   242.00  67%1 o
  15  11   1   321.63   277.30    83.90  67%1 o
  15  13   1   240.39   242.50    88.20  67%1 <
  16 -12   0   113.43     2.50    98.40  67%1 <
  16  10   1     1.32    10.90    64.20  67%1 <
  16  12   1     0.45    -9.40    60.10  67%1 <
  17 -13   0     3.89    21.20    77.90  67%1 <
  17 -11   0    42.32    11.00    91.70  67%1 <
  17   9   1    26.24    27.70    68.40  67%1 <
  17  11   1    20.04    -1.90    58.80  67%1 <
  18 -14   0  1196.10  1125.60   130.00  67%1 o
  18 -12   0  2321.80  1436.40   145.90  67%1 o
  18   8   1    64.22    83.10    71.80  67%1 <
  18  10   1   314.92   128.00    59.90  67%1 <
  19 -13   0    59.88     3.10    78.80  67%1 <
  19   7   1     0.49    11.40    57.50  67%1 <
  19   9   1    10.93    39.80    63.60  67%1 <
  19  11   1     6.85   -49.60    53.10  67%1 <
  20   6   1     2.51    22.90    43.50  67%1 <
  20   8   1     5.00     5.90    56.20  67%1 <
  20  10   1     0.75     5.20    39.20  67%1 <
  21   5   1   109.70   111.60    55.50  67%1 <
  21   7   1    11.90     0.40    56.50  67%1 <
 -17  -5  -1   100.87    89.00    67.40  68%1 <
 -17  -3  -1    15.48   -36.40    46.10  68%1 <
 -16  -6  -1    13.58    -2.40    47.80  68%1 <
 -16  -4  -1     1.09    56.00    79.90  68%1 <
 -15  -7  -1   218.67   549.10   100.20  68%1 o
 -15  -5  -1  1319.10  1595.20   144.30  68%1 o
 -15  15   0   291.77   448.90   111.70  68%1 o
 -14  -8  -1    16.45   -23.20    73.70  68%1 <
 -14  -6  -1    21.43   -47.80    69.40  68%1 <
 -14  14   0    16.93    11.40    88.60  68%1 <
 -14  16   0     2.75   -50.80    95.90  68%1 <
 -13  -9  -1    16.90   -43.60    92.00  68%1 <
 -13  13   0    91.35    -0.60    99.90  68%1 <
 -13  15   0    90.43   -14.50    93.90  68%1 <
 -12 -10  -1  1416.80  1628.30   159.50  68%1 o
 -12  12   0  4319.20  3671.90   208.10  68%1 o
 -11 -11  -1   138.31     1.20   107.90  68%1 <
 -11  11   0   109.65    93.50   119.80  68%1 <
 -10 -12  -1     1.69   -87.60   103.00  68%1 <
 -10  10   0    97.80   -54.70   105.60  68%1 <
  -9 -13  -1  1923.20  2320.20   177.30  68%1 o
  -9   9   0 11405.00 11660.90   318.30  68%1 o
  -8 -14  -1    11.01   -63.40    72.50  68%1 <
  -8   8   0    21.81    66.50   135.80  68%1 <
  -7 -15  -1    70.58    99.80   111.70  68%1 <
  -7   7   0    47.36   -99.30   137.30  68%1 <
  -6 -16  -1    76.39   266.90   112.70  68%1 <
  -6   6   0 15420.00 12638.20   359.30  68%1 o
  -5   5   0   167.39   -46.90   177.80  68%1 <
  -4   4   0    81.68   -15.90   230.60  68%1 <
  -3   3   0 36176.00 39387.40   645.00  68%1 o
  -2   2   0    69.25  -883.60   381.50  68%1 <
  -1   1   0   221.26 -1458.00  2055.60  68%1 <
   0  24   1   139.49   517.00   156.30  68%1 o
   1  -1   0   222.91 -1143.40  2152.60  68%1 <
   1  23   1    51.20    30.80   127.20  68%1 <
   2 -22  -1    21.18   -70.40   240.10  68%1 <
   2  -2   0    63.79  -468.80   393.20  68%1 <
   2  22   1    27.70   -62.80   114.00  68%1 <
   3  -3   0 35727.00 38868.40   644.30  68%1 o
   3  21   1   530.01   758.10   146.50  68%1 o
   4  -4   0   103.84   157.30   240.30  68%1 <
   4  20   1     9.93    -7.30    99.20  68%1 <
   5  -5   0   131.39   104.20   182.80  68%1 <
   5  19   1    69.69    86.60   107.90  68%1 <
   6  18   1   842.87   912.50   145.60  68%1 o
   7  17   1    14.00   -81.80    89.20  68%1 <
   8  16   1   240.72   148.20   117.00  68%1 <
   9  -7   0   908.73  1405.90   178.00  68%1 o
   9  15   1  1618.20  1498.90   164.60  68%1 o
  10  -8   0    30.77   -82.60    91.60  68%1 <
  10  14   1    52.56   -18.30    73.40  68%1 <
  11  -9   0   149.38   -26.30    88.90  68%1 <
  11  13   1    16.85    39.90    78.00  68%1 <
  12 -10   0  2888.10  3257.90   191.50  68%1 o
  12  12   1   364.97   207.80    94.80  68%1 <
  13 -11   0    21.15    -9.40    70.20  68%1 <
  13  11   1     2.10   -60.50    63.70  68%1 <
  13  13   1     0.42    12.40    69.10  68%1 <
  14 -12   0    11.87   103.80    99.00  68%1 <
  14  10   1    13.93   113.20    84.80  68%1 <
  14  12   1    68.50   -13.30    67.30  68%1 <
  15 -13   0  1535.00  1314.70   139.30  68%1 o
  15   9   1  1081.00   919.80   121.90  68%1 o
  15  11   1   341.97   277.30    83.90  68%1 o
  16 -14   0     3.99   -61.90    61.20  68%1 <
  16 -12   0   127.19     2.50    98.40  68%1 <
  16   8   1     6.79    36.30    56.30  68%1 <
  16  10   1     1.46    10.90    64.20  68%1 <
  17 -15   0    82.42    55.20    81.40  68%1 <
  17 -13   0     4.43    21.20    77.90  68%1 <
  17   7   1     3.47    -3.20    41.50  68%1 <
  17   9   1    29.46    27.70    68.40  68%1 <
  18 -14   0  1300.90  1125.60   130.00  68%1 o
  18   6   1    78.37   -14.40    65.20  68%1 <
  18   8   1    69.93    83.10    71.80  68%1 <
  19   5   1     0.73   -55.90    57.40  68%1 <
  19   7   1     0.64    11.40    57.50  68%1 <
  20   4   1     0.89   -30.70    58.80  68%1 <
  20   6   1     3.21    22.90    43.50  68%1 <
  21   3   1    14.43    68.90    66.30  68%1 <
  21   5   1   140.72   111.60    55.50  68%1 <
  21   7   1    14.88     0.40    56.50  68%1 <
  22   2   1     3.06   -15.60    56.20  68%1 <
 -17  -3  -1    18.69   -36.40    46.10  69%1 <
 -17  -1  -1    57.65   108.90    70.00  69%1 <
 -16  -4  -1     1.18    56.00    79.90  69%1 <
 -16  -2  -1    22.96    28.10    77.90  69%1 <
 -15  -5  -1  1411.00  1595.20   144.30  69%1 o
 -15  -3  -1   238.23   449.10   111.30  69%1 o
 -14  -6  -1    23.85   -47.80    69.40  69%1 <
 -14  16   0     3.32   -50.80    95.90  69%1 <
 -13  -7  -1    11.38    62.70    86.20  69%1 <
 -13  15   0    96.95   -14.50    93.90  69%1 <
 -12  -8  -1   911.02  1051.40   136.30  69%1 o
 -12  14   0  6502.10  7495.80   269.00  69%1 o
 -11  -9  -1    44.80   -36.20    74.80  69%1 <
 -11  13   0     7.29   172.70   132.20  69%1 <
 -10 -10  -1   126.94    49.20   110.40  69%1 <
 -10  12   0   182.93    76.70   152.30  69%1 <
  -9 -11  -1  2634.60  3383.10   196.70  69%1 o
  -9  11   0 23155.00 27830.30   439.30  69%1 o
  -8 -12  -1   167.89   316.90   129.80  69%1 <
  -7 -13  -1    67.81   148.80   114.60  69%1 <
  -6 -14  -1  1769.10  1799.80   177.20  69%1 o
  -6   6   0 16069.00 12638.20   359.30  69%1 o
  -5 -15  -1    26.94     8.70   104.40  69%1 <
  -5   5   0   175.15   -46.90   177.80  69%1 <
  -4 -16  -1    99.25   189.20   122.10  69%1 <
  -4   4   0    85.27   -15.90   230.60  69%1 <
  -3 -17  -1   394.77   605.50   160.20  69%1 o
  -3   3   0 37566.00 39387.40   645.00  69%1 o
  -2 -18  -1    94.91    79.60   128.90  69%1 <
  -2   2   0    73.61  -883.60   381.50  69%1 <
  -1 -19  -1    40.32    83.30   143.90  69%1 <
  -1   1   0   236.48 -1458.00  2055.60  69%1 <
   0 -20  -1  1417.50  2465.40   228.90  69%1 o
   0  24   1   152.10   517.00   156.30  69%1 o
   1 -21  -1    58.15    31.20   184.00  69%1 <
   1  -1   0   244.21 -1143.40  2152.60  69%1 <
   1  23   1    53.72    30.80   127.20  69%1 <
   2 -22  -1    23.30   -70.40   240.10  69%1 <
   2  -2   0    72.39  -468.80   393.20  69%1 <
   2  22   1    29.58   -62.80   114.00  69%1 <
   3  -3   0 37935.00 38868.40   644.30  69%1 o
   4  -4   0   110.48   157.30   240.30  69%1 <
   5  -5   0   140.30   104.20   182.80  69%1 <
   5  17   1    50.43    30.00   110.80  69%1 <
   6  -6   0 15268.00 13029.50   360.60  69%1 o
   6  16   1   116.03   114.80   120.40  69%1 <
   7  -7   0    21.85     8.00   143.30  69%1 <
   7  15   1    65.21   105.00   129.30  69%1 <
   8  -8   0    29.92     7.10   136.30  69%1 <
   8  14   1    22.72  -125.70    94.30  69%1 <
   9  -9   0 11204.00 11287.20   316.50  69%1 o
   9  13   1  1155.00  1652.80   163.10  69%1 o
  10 -10   0    55.33   -88.40   110.00  69%1 <
  10  12   1     9.77  -160.60    97.70  69%1 <
  11 -11   0   111.54   160.00   129.00  69%1 <
  11  11   1    72.54   102.90   115.20  69%1 <
  12 -12   0  4447.80  5125.00   234.90  69%1 o
  12  10   1  2129.80  1443.40   147.00  69%1 o
  12  12   1   388.46   207.80    94.80  69%1 <
  13 -13   0    90.08    13.30   102.60  69%1 <
  13   9   1    19.41   -66.20    72.70  69%1 <
  13  11   1     2.30   -60.50    63.70  69%1 <
  14 -14   0    17.32    44.90    94.60  69%1 <
  14 -12   0    11.73   103.80    99.00  69%1 <
  14   8   1    14.72   -82.90    71.10  69%1 <
  14  10   1    15.02   113.20    84.80  69%1 <
  15 -15   0   276.31   354.50   106.40  69%1 o
  15 -13   0  1594.70  1314.70   139.30  69%1 o
  15   7   1   689.08   669.90   122.70  69%1 o
  15   9   1  1154.30   919.80   121.90  69%1 o
  16 -16   0    16.21   -37.70    72.40  69%1 <
  16 -14   0     4.40   -61.90    61.20  69%1 <
  16   6   1     1.93   -57.40    72.10  69%1 <
  16   8   1     6.76    36.30    56.30  69%1 <
  17 -15   0    85.69    55.20    81.40  69%1 <
  17   5   1   161.42    90.50    84.80  69%1 <
  17   7   1     3.46    -3.20    41.50  69%1 <
  18   4   1   930.12   839.50   108.70  69%1 o
  18   6   1    80.91   -14.40    65.20  69%1 <
  19   3   1     3.16    40.60    57.30  69%1 <
  19   5   1     1.54   -55.90    57.40  69%1 <
  20   2   1    17.01    -8.60    43.50  69%1 <
  20   4   1     1.08   -30.70    58.80  69%1 <
  21   1   1   305.16   182.20    82.30  69%1 <
  21   3   1    12.64    68.90    66.30  69%1 <
  22   2   1     2.39   -15.60    56.20  69%1 <
 -18   2  -1   485.06   639.70   124.30  70%1 o
 -17  -1  -1    71.10   108.90    70.00  70%1 <
 -17   1  -1   117.02   142.20    88.60  70%1 <
 -16  -2  -1    33.78    28.10    77.90  70%1 <
 -15  -3  -1   239.56   449.10   111.30  70%1 o
 -14  -4  -1    49.06    49.90    79.80  70%1 <
 -13  -5  -1   103.31   -50.30    71.40  70%1 <
 -13  17   0   110.43   -25.00    75.30  70%1 <
 -12  -8  -1   987.57  1051.40   136.30  70%1 o
 -12  -6  -1   868.20  1045.30   139.40  70%1 o
 -12  16   0  1320.10  1606.30   163.50  70%1 o
 -11  -9  -1    42.72   -36.20    74.80  70%1 <
 -11  -7  -1   129.40   115.90    90.40  70%1 <
 -11  13   0     8.00   172.70   132.20  70%1 <
 -11  15   0   154.68    66.90   104.60  70%1 <
 -10 -10  -1   129.76    49.20   110.40  70%1 <
 -10  -8  -1     5.99    12.90   102.60  70%1 <
 -10  12   0   203.17    76.70   152.30  70%1 <
  -9 -11  -1  2742.40  3383.10   196.70  70%1 o
  -9  11   0 24484.00 27830.30   439.30  70%1 o
  -8 -12  -1   180.99   316.90   129.80  70%1 <
  -8  10   0    76.37  -106.60   135.40  70%1 <
  -7 -13  -1    75.81   148.80   114.60  70%1 <
  -7   9   0   188.35   238.80   151.50  70%1 <
  -6 -14  -1  1907.50  1799.80   177.20  70%1 o
  -5 -15  -1    29.94     8.70   104.40  70%1 <
  -4 -16  -1   106.92   189.20   122.10  70%1 <
  -3 -17  -1   432.62   605.50   160.20  70%1 o
  -2 -18  -1    98.67    79.60   128.90  70%1 <
  -1 -19  -1    50.37    83.30   143.90  70%1 <
   0 -20  -1  1532.10  2465.40   228.90  70%1 o
   2  20   1    47.12    21.30   116.00  70%1 <
   3  19   1   671.75   817.80   152.70  70%1 o
   4  18   1    20.86   162.30   116.10  70%1 <
   5  17   1    51.51    30.00   110.80  70%1 <
   6  -6   0 15965.00 13029.50   360.60  70%1 o
   6  16   1   111.47   114.80   120.40  70%1 <
   7  -7   0    23.03     8.00   143.30  70%1 <
   7  15   1    65.89   105.00   129.30  70%1 <
   8  -8   0    28.60     7.10   136.30  70%1 <
   8  12   1   245.59   344.30   140.10  70%1 <
   8  14   1    31.30  -125.70    94.30  70%1 <
   9  -9   0 11860.00 11287.20   316.50  70%1 o
   9  11   1  3794.40  4695.30   221.40  70%1 o
   9  13   1  1134.90  1652.80   163.10  70%1 o
  10 -10   0    60.38   -88.40   110.00  70%1 <
  10  10   1   150.84    64.10    96.10  70%1 <
  10  12   1    10.97  -160.60    97.70  70%1 <
  11 -11   0   117.99   160.00   129.00  70%1 <
  11   9   1    66.55    15.70    83.00  70%1 <
  11  11   1    71.11   102.90   115.20  70%1 <
  12 -12   0  4725.40  5125.00   234.90  70%1 o
  12   8   1  1294.30  1066.10   130.00  70%1 o
  12  10   1  2119.20  1443.40   147.00  70%1 o
  13 -13   0    97.29    13.30   102.60  70%1 <
  13   7   1    11.81   -53.40    49.40  70%1 <
  13   9   1    19.74   -66.20    72.70  70%1 <
  14 -14   0    19.06    44.90    94.60  70%1 <
  14   6   1     8.27    71.80    83.00  70%1 <
  14   8   1    17.48   -82.90    71.10  70%1 <
  15 -15   0   299.75   354.50   106.40  70%1 o
  15   5   1  1842.80  1894.60   150.20  70%1 o
  15   7   1   734.30   669.90   122.70  70%1 o
  16 -16   0    16.79   -37.70    72.40  70%1 <
  16   4   1     1.28    24.00    74.20  70%1 <
  16   6   1     2.66   -57.40    72.10  70%1 <
  17   3   1    31.91   -20.00    66.50  70%1 <
  17   5   1   162.70    90.50    84.80  70%1 <
  18   2   1   157.11   226.60    90.50  70%1 <
  18   4   1  1018.10   839.50   108.70  70%1 o
  19   1   1     2.81   -40.30    62.20  70%1 <
  19   3   1     3.71    40.60    57.30  70%1 <
  20  -2   1    51.14    48.60    72.00  70%1 <
  20   2   1    18.47    -8.60    43.50  70%1 <
  21  -3   1    39.07   -11.20    64.00  70%1 <
  21  -1   1   414.50   209.10    84.70  70%1 <
  21   1   1   322.44   182.20    82.30  70%1 <
  22  -2   1     0.96   -26.20    39.80  70%1 <
 -18   2  -1   714.01   639.70   124.30  71%1 o
 -17   1  -1   155.60   142.20    88.60  71%1 <
 -17   3  -1    20.51    17.80    70.70  71%1 <
 -16   2  -1    26.93   -15.80    67.00  71%1 <
 -15  -1  -1   999.45   768.10   127.00  71%1 o
 -14  -4  -1    47.05    49.90    79.80  71%1 <
 -14  -2  -1    61.46   113.20    94.90  71%1 <
 -13  -5  -1   102.93   -50.30    71.40  71%1 <
 -13  -3  -1    25.81    23.80    84.30  71%1 <
 -13  17   0   125.46   -25.00    75.30  71%1 <
 -12  -6  -1  1001.70  1045.30   139.40  71%1 o
 -12  -4  -1  2015.50  2382.90   173.30  71%1 o
 -12  16   0  1369.00  1606.30   163.50  71%1 o
 -11  -7  -1   128.08   115.90    90.40  71%1 <
 -11  15   0   170.30    66.90   104.60  71%1 <
 -10  -8  -1     4.43    12.90   102.60  71%1 <
 -10  14   0     8.93  -126.10    90.30  71%1 <
  -9  -9  -1    31.52   105.50    91.10  71%1 <
  -9  13   0   723.51  1241.50   155.10  71%1 o
  -8 -10  -1   237.27   252.20   122.70  71%1 <
  -8  10   0    87.08  -106.60   135.40  71%1 <
  -7 -11  -1    28.23     3.00   103.70  71%1 <
  -7   9   0   218.29   238.80   151.50  71%1 <
  -6 -12  -1  2871.60  3935.10   208.60  71%1 o
  -6   8   0   378.17   239.80   162.40  71%1 <
   1  21   1     7.53    40.50   127.20  71%1 <
   2  20   1    62.63    21.30   116.00  71%1 <
   3  19   1   764.46   817.80   152.70  71%1 o
   5  15   1     9.78   -32.10    89.20  71%1 <
   6  14   1  1178.00  1188.10   154.80  71%1 o
   7  13   1    51.84   113.20   111.40  71%1 <
   8 -10   0   111.29   -89.10   140.30  71%1 <
   8  12   1   275.07   344.30   140.10  71%1 <
   9 -11   0 26971.00 27641.10   432.60  71%1 o
   9  11   1  4231.40  4695.30   221.40  71%1 o
  10 -12   0   215.31   128.40   161.10  71%1 <
  10   8   1     9.17    34.40    85.10  71%1 <
  10  10   1   164.18    64.10    96.10  71%1 <
  11 -13   0    15.41    52.00   132.30  71%1 <
  11   7   1   120.99    25.20    87.30  71%1 <
  11   9   1    80.05    15.70    83.00  71%1 <
  12 -14   0  8160.70  7383.80   258.90  71%1 o
  12   6   1   951.65   856.50   135.00  71%1 o
  12   8   1  1432.00  1066.10   130.00  71%1 o
  13 -15   0    98.94   133.10   115.20  71%1 <
  13   5   1   114.20    71.30    82.50  71%1 <
  13   7   1    13.22   -53.40    49.40  71%1 <
  14 -16   0     2.86    83.60    95.80  71%1 <
  14   4   1    44.47    12.40    71.90  71%1 <
  14   6   1    11.21    71.80    83.00  71%1 <
  15 -17   0  2806.00  2907.60   175.90  71%1 o
  15   3   1   276.20   235.70    98.20  71%1 <
  15   5   1  2246.10  1894.60   150.20  71%1 o
  16   2   1    56.22   -25.30    75.10  71%1 <
  16   4   1     0.89    24.00    74.20  71%1 <
  17   1   1   141.35   141.00    86.30  71%1 <
  17   3   1    23.18   -20.00    66.50  71%1 <
  18   2   1   234.86   226.60    90.50  71%1 <
  19  -3   1     6.59   -34.90    64.50  71%1 <
  19  -1   1     2.60   -16.40    62.20  71%1 <
  19   1   1     1.60   -40.30    62.20  71%1 <
  20  -4   1    14.43    20.40    66.80  71%1 <
  20  -2   1    34.69    48.60    72.00  71%1 <
  21  -5   1   156.70   143.90    63.20  71%1 <
  21  -3   1    36.80   -11.20    64.00  71%1 <
  21  -1   1   532.94   209.10    84.70  71%1 <
  22  -2   1     2.23   -26.20    39.80  71%1 <
 -17   3  -1    20.73    17.80    70.70  72%1 <
 -17   5  -1    68.16     3.30    64.10  72%1 <
 -16   2  -1    36.51   -15.80    67.00  72%1 <
 -15  -1  -1   987.29   768.10   127.00  72%1 o
 -15   1  -1   804.27   835.80   127.20  72%1 o
 -14  -2  -1    75.24   113.20    94.90  72%1 <
 -13  -3  -1    29.75    23.80    84.30  72%1 <
 -13  -1  -1   160.36   116.90    95.40  72%1 <
 -12  -4  -1  1874.90  2382.90   173.30  72%1 o
 -12  18   0   114.06   376.60   109.70  72%1 o
 -11  -5  -1   150.30    63.00    94.70  72%1 <
 -11  17   0    39.64    -0.20    93.50  72%1 <
 -10  -6  -1     3.54    -2.20    85.70  72%1 <
 -10  14   0     6.22  -126.10    90.30  72%1 <
  -9  -7  -1   606.25   613.00   146.40  72%1 o
  -9  13   0   741.87  1241.50   155.10  72%1 o
  -8 -10  -1   253.71   252.20   122.70  72%1 <
  -8  12   0    33.56   170.90   119.20  72%1 <
  -7 -11  -1    20.08     3.00   103.70  72%1 <
  -6 -12  -1  3286.90  3935.10   208.60  72%1 o
  -6   8   0   320.46   239.80   162.40  72%1 <
  -5 -13  -1     8.95   -67.70   109.90  72%1 <
  -5   7   0    28.13    67.10   171.60  72%1 <
  -4 -14  -1    65.89   308.40   135.20  72%1 <
  -3 -15  -1   820.99  1554.40   173.30  72%1 o
   0  22   1  5251.60  5212.60   239.90  72%1 o
   1  21   1     7.36    40.50   127.20  72%1 <
   4  16   1   226.18   436.20   142.10  72%1 o
   5  15   1    14.12   -32.10    89.20  72%1 <
   6  -8   0   302.73   439.40   179.80  72%1 <
   6  14   1  1174.70  1188.10   154.80  72%1 o
   7  -9   0   227.30   105.90   159.30  72%1 <
   7  11   1     6.30   -24.60   101.50  72%1 <
   7  13   1    53.80   113.20   111.40  72%1 <
   8 -10   0   101.57   -89.10   140.30  72%1 <
   8  10   1   147.33   290.00   109.60  72%1 <
   9 -11   0 27802.00 27641.10   432.60  72%1 o
   9   9   1   133.97   146.00    97.10  72%1 <
  10 -12   0   250.95   128.40   161.10  72%1 <
  10   8   1     7.64    34.40    85.10  72%1 <
  11 -13   0    17.24    52.00   132.30  72%1 <
  11   7   1   152.54    25.20    87.30  72%1 <
  12 -14   0  8212.40  7383.80   258.90  72%1 o
  12   4   1  2141.30  2456.10   176.10  72%1 o
  12   6   1   951.16   856.50   135.00  72%1 o
  13 -15   0    97.46   133.10   115.20  72%1 <
  13   3   1    27.23    84.80    93.30  72%1 <
  13   5   1   118.18    71.30    82.50  72%1 <
  14 -16   0     6.37    83.60    95.80  72%1 <
  14   2   1    96.42     5.40    78.70  72%1 <
  14   4   1    45.99    12.40    71.90  72%1 <
  15 -17   0  2798.30  2907.60   175.90  72%1 o
  15   1   1   939.66   854.10   111.80  72%1 o
  15   3   1   252.00   235.70    98.20  72%1 <
  16   2   1    59.81   -25.30    75.10  72%1 <
  17  -1   1   155.43   112.60    90.50  72%1 <
  17   1   1    94.55   141.00    86.30  72%1 <
  18  -4   1   718.07   682.80   116.50  72%1 o
  18  -2   1   486.37   601.20   123.70  72%1 o
  19  -5   1     8.15   -36.00    58.80  72%1 <
  19  -3   1     2.34   -34.90    64.50  72%1 <
  20  -6   1    10.48    37.90    48.20  72%1 <
  20  -4   1     8.55    20.40    66.80  72%1 <
  21  -7   1    21.66    50.70    50.60  72%1 <
  21  -5   1   477.18   143.90    63.20  72%1 <
 -17   5  -1    47.01     3.30    64.10  73%1 <
 -17   7  -1    19.42   -22.00    64.10  73%1 <
 -16   4  -1     4.67    22.50    69.50  73%1 <
 -15   1  -1   964.32   835.80   127.20  73%1 o
 -15   3  -1   314.30   500.50   116.30  73%1 o
 -14   2  -1   110.10    42.10    81.90  73%1 <
 -13  -1  -1   150.90   116.90    95.40  73%1 <
 -12  -2  -1  3364.70  3351.70   188.60  73%1 o
 -12  18   0   123.59   376.60   109.70  73%1 o
 -11  -5  -1   167.73    63.00    94.70  73%1 <
 -11  -3  -1   141.63    95.20   102.50  73%1 <
 -11  17   0    49.90    -0.20    93.50  73%1 <
 -10  -6  -1     2.30    -2.20    85.70  73%1 <
 -10  16   0    77.86   109.70   109.80  73%1 <
  -9  -7  -1   708.78   613.00   146.40  73%1 o
  -8  -8  -1    90.70   111.50    99.20  73%1 <
  -8  12   0    34.28   170.90   119.20  73%1 <
  -7  -9  -1   149.40   -16.00    83.70  73%1 <
  -7  11   0    23.88   168.20   142.10  73%1 <
  -4 -14  -1    66.28   308.40   135.20  73%1 <
  -4   6   0    83.34   132.10   225.70  73%1 <
  -3 -15  -1   859.60  1554.40   173.30  73%1 o
  -2 -16  -1    65.96    18.50   122.30  73%1 <
   0  22   1  6125.20  5212.60   239.90  73%1 o
   2  18   1   198.78    96.80   134.70  73%1 <
   3  17   1   314.53  1050.80   156.70  73%1 o
   4  16   1   219.14   436.20   142.10  73%1 o
   5  -7   0    76.94    69.10   156.10  73%1 <
   5  13   1    43.03   -59.70   115.40  73%1 <
   6  -8   0   336.07   439.40   179.80  73%1 <
   6  12   1  4251.50  5260.00   224.20  73%1 o
   7  -9   0   246.36   105.90   159.30  73%1 <
   7  11   1     9.98   -24.60   101.50  73%1 <
   8  10   1   161.28   290.00   109.60  73%1 <
   9   7   1   541.48   523.40   141.80  73%1 o
   9   9   1   164.86   146.00    97.10  73%1 <
  10 -14   0    14.51    14.80    96.60  73%1 <
  10   6   1     1.79    43.30    91.30  73%1 <
  11 -15   0   188.16    95.70   106.40  73%1 <
  11   5   1   100.53    39.80    90.40  73%1 <
  12 -16   0  1540.10  1785.40   147.80  73%1 o
  12   4   1  2548.30  2456.10   176.10  73%1 o
  13 -17   0   147.87   109.70    87.90  73%1 <
  13   1   1   112.54   134.40    99.70  73%1 <
  13   3   1    24.78    84.80    93.30  73%1 <
  14 -18   0    32.65   143.50    91.20  73%1 <
  14   2   1   113.58     5.40    78.70  73%1 <
  15  -1   1   892.90   850.90   122.70  73%1 o
  15   1   1  1034.30   854.10   111.80  73%1 o
  16  -2   1    38.26    -9.90    45.10  73%1 <
  17  -3   1    41.54    -5.70    64.10  73%1 <
  17  -1   1   134.21   112.60    90.50  73%1 <
  18  -4   1   676.00   682.80   116.50  73%1 o
  19  -7   1     0.71    37.80    60.00  73%1 <
  19  -5   1     5.45   -36.00    58.80  73%1 <
  20  -8   1    13.93   -16.00    34.00  73%1 <
  20  -6   1    18.53    37.90    48.20  73%1 <
  21  -7   1    36.48    50.70    50.60  73%1 <
 -17   7  -1    26.56   -22.00    64.10  74%1 <
 -17   9  -1   261.46   367.40   102.10  74%1 o
 -16   6  -1    52.09   -79.30    78.10  74%1 <
 -15   3  -1   395.27   500.50   116.30  74%1 o
 -15   5  -1  3044.00  3085.20   192.40  74%1 o
 -14   2  -1    95.25    42.10    81.90  74%1 <
 -14   4  -1   358.21   271.90   110.80  74%1 <
 -13   1  -1    60.47    72.00    90.90  74%1 <
 -12  -2  -1  3876.20  3351.70   188.60  74%1 o
 -11  -3  -1   213.08    95.20   102.50  74%1 <
 -11  19   0    23.56    13.00    92.10  74%1 <
 -10  -4  -1    62.03    25.70    94.00  74%1 <
 -10  16   0   100.70   109.70   109.80  74%1 <
  -9  -5  -1  1445.90  1597.70   180.40  74%1 o
  -9  15   0   433.08   357.50   144.40  74%1 <
  -8  -8  -1    80.09   111.50    99.20  74%1 <
  -7  -9  -1   171.94   -16.00    83.70  74%1 <
  -7  11   0    30.01   168.20   142.10  74%1 <
  -6 -10  -1  5947.10  7568.50   270.80  74%1 o
  -6  10   0 30607.00 31068.30   477.40  74%1 o
  -5 -11  -1   626.17   605.70   143.20  74%1 o
  -4   6   0    67.35   132.10   225.70  74%1 <
  -2 -16  -1    70.34    18.50   122.30  74%1 <
  -1 -17  -1    10.60    19.00   135.10  74%1 <
  -1  23   1   243.78   331.90   160.90  74%1 <
   2  18   1   258.02    96.80   134.70  74%1 <
   4  -6   0   168.49   177.70   216.40  74%1 <
   4  14   1    77.95    60.90   111.70  74%1 <
   5  -7   0    74.71    69.10   156.10  74%1 <
   5  13   1    68.08   -59.70   115.40  74%1 <
   6  12   1  4597.60  5260.00   224.20  74%1 o
   7   9   1    68.07   122.50   119.50  74%1 <
   8 -12   0    30.89    42.90   108.70  74%1 <
   8   8   1   131.15    79.20   114.10  74%1 <
   9 -13   0  1236.00  1664.60   162.30  74%1 o
   9   7   1   716.89   523.40   141.80  74%1 o
  10 -14   0    14.63    14.80    96.60  74%1 <
  10   4   1    44.51   -12.20    93.50  74%1 <
  10   6   1     2.82    43.30    91.30  74%1 <
  11 -15   0   231.08    95.70   106.40  74%1 <
  11   3   1   195.13   106.20   105.10  74%1 <
  12 -16   0  1837.70  1785.40   147.80  74%1 o
  12   2   1  3708.20  2899.50   181.60  74%1 o
  13 -17   0   169.64   109.70    87.90  74%1 <
  13   1   1   209.77   134.40    99.70  74%1 <
  14  -2   1   163.48    22.40    77.50  74%1 <
  15  -3   1   613.48   677.50   120.50  74%1 o
  15  -1   1   940.63   850.90   122.70  74%1 o
  15  17   2   126.19   203.60    83.40  74%1 <
  16  -4   1     9.68     3.00    72.70  74%1 <
  16  -2   1    53.58    -9.90    45.10  74%1 <
  17  -5   1   116.24    15.80    65.20  74%1 <
  17  -3   1    55.60    -5.70    64.10  74%1 <
  18  -6   1    68.00   115.80    73.80  74%1 <
  19  -9   1    11.36    41.90    59.30  74%1 <
  19  -7   1     1.38    37.80    60.00  74%1 <
  20 -10   1     0.98    -5.90    52.40  74%1 <
  20  -8   1     6.46   -16.00    34.00  74%1 <
 -17   9  -1   183.65   367.40   102.10  75%1 o
 -16   6  -1    40.30   -79.30    78.10  75%1 <
 -16   8  -1     4.42    19.80    76.00  75%1 <
 -15   5  -1  2185.50  3085.20   192.40  75%1 o
 -15   7  -1    98.96   205.10    96.60  75%1 <
 -14 -14  -2   108.77    83.80    58.20  75%1 <
 -14   4  -1   201.72   271.90   110.80  75%1 <
 -13 -15  -2   406.45   711.50   106.30  75%1 o
 -13   1  -1    79.00    72.00    90.90  75%1 <
 -13   3  -1    40.02     5.00    80.70  75%1 <
 -11  -1  -1  1106.00  1027.00   156.70  75%1 o
 -11  19   0    19.10    13.00    92.10  75%1 <
 -10 -20  -2    52.80    94.20    72.00  75%1 <
 -10  -2  -1    42.47   192.10   111.50  75%1 <
 -10  18   0    29.39    12.50    96.80  75%1 <
  -9 -21  -2   473.55   583.00   109.90  75%1 o
  -9  -5  -1  1669.90  1597.70   180.40  75%1 o
  -9  15   0   324.79   357.50   144.40  75%1 <
  -8  -6  -1   437.47   976.20   150.30  75%1 o
  -8  14   0   139.66   214.20   129.00  75%1 <
  -7  -7  -1   224.43   203.50   124.30  75%1 <
  -6  10   0 26439.00 31068.30   477.40  75%1 o
  -5 -11  -1   546.22   605.70   143.20  75%1 o
  -4 -12  -1    28.89    17.60   113.70  75%1 <
  -3   5   0 95790.00 89529.50   809.70  75%1 o
  -1 -17  -1    17.47    19.00   135.10  75%1 <
  -1  23   1   199.85   331.90   160.90  75%1 <
   0 -18  -1  6449.00  7232.00   277.50  75%1 o
   1  19   1    95.23   114.50   129.90  75%1 <
   3  15   1  1600.60  2199.70   186.10  75%1 o
   4  -6   0    96.93   177.70   216.40  75%1 <
   4  14   1    52.21    60.90   111.70  75%1 <
   6  10   1  5769.90  4949.20   226.20  75%1 o
   7 -11   0    13.07    -9.30   145.00  75%1 <
   7   9   1    56.90   122.50   119.50  75%1 <
   8 -12   0    27.33    42.90   108.70  75%1 <
   8   6   1  2344.30  1733.90   177.40  75%1 o
   8   8   1    90.88    79.20   114.10  75%1 <
   9 -13   0  1043.30  1664.60   162.30  75%1 o
   9   5   1   877.29  2325.20   178.90  75%1 o
  10   4   1    38.17   -12.20    93.50  75%1 <
  11 -17   0   214.66   195.00   103.00  75%1 <
  11   3   1   180.25   106.20   105.10  75%1 <
  12 -18   0   328.51   343.30   102.50  75%1 o
  12   2   1  3086.40  2899.50   181.60  75%1 o
  13 -19   0    48.35    54.40    80.50  75%1 <
  13  -1   1    77.96   102.00    89.50  75%1 <
  13  19   2   104.58   152.90    78.40  75%1 <
  14  -2   1   112.21    22.40    77.50  75%1 <
  14  18   2   210.63   117.80    74.70  75%1 <
  15  -5   1  1842.60  2053.60   154.80  75%1 o
  15  -3   1   567.83   677.50   120.50  75%1 o
  15  15   2   916.07   883.60   102.00  75%1 o
  15  17   2    48.72   203.60    83.40  75%1 <
  16  -6   1     8.41    58.70    78.20  75%1 <
  16  -4   1     3.15     3.00    72.70  75%1 <
  16  14   2   365.00   286.90    97.10  75%1 <
  17  -7   1    39.82    16.60    47.60  75%1 <
  17  -5   1   116.74    15.80    65.20  75%1 <
  17  13   2   159.89   100.70    60.30  75%1 <
  18  -8   1   229.80   219.30    80.90  75%1 <
  18  10   2  1547.60  1009.50   106.20  75%1 o
  18  12   2   859.30   418.50    97.40  75%1 o
  19 -11   1     4.63    15.30    60.60  75%1 <
  19  -9   1    17.39    41.90    59.30  75%1 <
  19   9   2   126.42    83.90    76.40  75%1 <
  20 -10   1     2.50    -5.90    52.40  75%1 <
  20   8   2    94.25    38.30    51.20  75%1 <
 -16  -8  -2    14.05    64.30    57.90  76%1 <
 -16   8  -1     2.09    19.80    76.00  76%1 <
 -16  10  -1     9.38   -81.90    75.30  76%1 <
 -15 -11  -2   113.74    89.90    77.50  76%1 <
 -15   7  -1   121.01   205.10    96.60  76%1 <
 -15   9  -1  1750.00  2115.50   152.60  76%1 o
 -14 -14  -2    88.60    83.80    58.20  76%1 <
 -14 -12  -2    80.03   147.40    85.00  76%1 <
 -14   6  -1    38.64   119.20    82.40  76%1 <
 -13 -15  -2   444.09   711.50   106.30  76%1 o
 -13 -13  -2    31.62   144.60    88.40  76%1 <
 -13   3  -1    32.53     5.00    80.70  76%1 <
 -13   5  -1    65.87   117.40    90.30  76%1 <
 -12 -16  -2   108.90    51.50    72.60  76%1 <
 -12   2  -1  2416.70  2296.60   178.50  76%1 o
 -11 -17  -2   167.01   280.60    92.70  76%1 o
 -11  -1  -1  1160.30  1027.00   156.70  76%1 o
 -11   1  -1  1483.40  1838.90   173.70  76%1 o
 -11  21   0    12.18     4.00    81.30  76%1 <
 -10 -20  -2    51.53    94.20    72.00  76%1 <
 -10 -18  -2    26.12    91.60    75.70  76%1 <
 -10  -2  -1    25.49   192.10   111.50  76%1 <
 -10  18   0    15.81    12.50    96.80  76%1 <
  -9 -21  -2   538.29   583.00   109.90  76%1 o
  -9  -3  -1   717.71   919.60   163.00  76%1 o
  -9  17   0  1790.80  3908.50   204.90  76%1 o
  -8 -22  -2   132.77   163.10    85.70  76%1 <
  -8  14   0    89.63   214.20   129.00  76%1 <
  -7  -7  -1   189.80   203.50   124.30  76%1 <
  -7  13   0    67.35    33.50   113.30  76%1 <
  -6  -8  -1   259.76   521.90   161.30  76%1 o
  -5   9   0   186.54   206.30   173.60  76%1 <
  -4 -12  -1    23.39    17.60   113.70  76%1 <
  -3 -13  -1   254.09   531.40   160.20  76%1 o
  -3   5   0 86189.00 89529.50   809.70  76%1 o
   0 -18  -1  6765.50  7232.00   277.50  76%1 o
   3  -5   0 92628.00 77013.00   771.20  76%1 o
   3  15   1  1793.60  2199.70   186.10  76%1 o
   5  11   1   328.68   563.90   155.40  76%1 o
   6 -10   0 23848.00 31983.80   482.30  76%1 o
   6  10   1  4880.50  4949.20   226.20  76%1 o
   7 -11   0    29.22    -9.30   145.00  76%1 <
   7   7   1   136.13   171.60   128.10  76%1 <
   8   6   1  2219.90  1733.90   177.40  76%1 o
   9   5   1   327.85  2325.20   178.90  76%1 o
  10 -16   0    64.11   119.40   108.70  76%1 <
  10   2   1    38.06    29.70    91.60  76%1 <
  11 -17   0   146.80   195.00   103.00  76%1 <
  11   1   1  1162.30  1278.70   164.20  76%1 o
  12 -18   0   373.12   343.30   102.50  76%1 o
  12  18   2    10.31   -20.40    53.60  76%1 <
  13 -19   0    36.20    54.40    80.50  76%1 <
  13  -3   1    28.48    94.50    95.80  76%1 <
  13  -1   1    90.23   102.00    89.50  76%1 <
  13  17   2   225.11   191.80    77.70  76%1 <
  13  19   2    81.19   152.90    78.40  76%1 <
  14  -4   1   519.22   523.30   123.00  76%1 o
  14  16   2    55.49    79.20    73.40  76%1 <
  14  18   2   132.22   117.80    74.70  76%1 <
  15  -5   1  1771.60  2053.60   154.80  76%1 o
  15  13   2   231.91   279.20    87.70  76%1 o
  15  15   2  1215.20   883.60   102.00  76%1 o
  16  -8   1    14.28    12.20    72.70  76%1 <
  16  -6   1     5.34    58.70    78.20  76%1 <
  16  12   2   112.16   105.60    72.90  76%1 <
  16  14   2   231.32   286.90    97.10  76%1 <
  17  -9   1    74.29    16.90    70.90  76%1 <
  17  -7   1    69.14    16.60    47.60  76%1 <
  17   9   2     6.76   -41.80    56.10  76%1 <
  17  11   2    49.97    19.60    70.60  76%1 <
  17  13   2    40.54   100.70    60.30  76%1 <
  18 -10   1   757.22   766.40   109.50  76%1 o
  18  -8   1   186.27   219.30    80.90  76%1 <
  18   8   2   233.21   247.60    82.50  76%1 o
  18  10   2  1293.30  1009.50   106.20  76%1 o
  19 -11   1     3.98    15.30    60.60  76%1 <
  19   7   2    27.60    52.80    53.00  76%1 <
  19   9   2    71.35    83.90    76.40  76%1 <
  20   4   2    13.35    11.80    63.70  76%1 <
  20   6   2    14.69    18.10    65.40  76%1 <
  20   8   2   151.98    38.30    51.20  76%1 <
  21   3   2   627.92   280.20    85.00  76%1 o
 -16  -8  -2    21.93    64.30    57.90  77%1 <
 -16  -6  -2   102.94    41.20    59.90  77%1 <
 -16  10  -1    17.21   -81.90    75.30  77%1 <
 -15  -9  -2   197.82   125.30    80.60  77%1 <
 -15   9  -1  1760.00  2115.50   152.60  77%1 o
 -14 -12  -2   103.04   147.40    85.00  77%1 <
 -14 -10  -2     2.73    -9.30    73.00  77%1 <
 -14   6  -1    45.42   119.20    82.40  77%1 <
 -14   8  -1    20.15    -2.60    75.50  77%1 <
 -13 -13  -2    45.80   144.60    88.40  77%1 <
 -13   5  -1    65.70   117.40    90.30  77%1 <
 -12 -14  -2   289.59   454.10   105.40  77%1 o
 -12   4  -1  2572.50  3011.70   192.80  77%1 o
 -11 -17  -2    99.22   280.60    92.70  77%1 o
 -11 -15  -2    10.12    80.30    82.30  77%1 <
 -11   1  -1  1440.10  1838.90   173.70  77%1 o
 -11  21   0     9.44     4.00    81.30  77%1 <
 -10 -18  -2    33.48    91.60    75.70  77%1 <
 -10  20   0     8.18    59.50    89.50  77%1 <
  -9 -19  -2  1072.80  1175.60   125.90  77%1 o
  -9  -3  -1   843.40   919.60   163.00  77%1 o
  -9  17   0  1753.90  3908.50   204.90  77%1 o
  -8 -22  -2   168.04   163.10    85.70  77%1 <
  -8  -4  -1    62.29    60.00   103.10  77%1 <
  -7  13   0    88.60    33.50   113.30  77%1 <
  -6  -8  -1   291.03   521.90   161.30  77%1 o
  -5  -9  -1    75.65    54.90   134.90  77%1 <
  -5   9   0   194.53   206.30   173.60  77%1 <
  -3 -13  -1   228.91   531.40   160.20  77%1 o
  -2 -14  -1    47.74   -42.10   131.70  77%1 <
   0  20   1   502.82   884.30   173.70  77%1 o
   1 -19  -1    63.82    90.30   184.70  77%1 <
   2  16   1    39.64    29.10   121.00  77%1 <
   3  -5   0 92086.00 77013.00   771.20  77%1 o
   4  12   1    27.61   124.40   135.20  77%1 <
   5  11   1   352.94   563.90   155.40  77%1 o
   6 -10   0 24424.00 31983.80   482.30  77%1 o
   6   8   1   451.64   518.80   169.30  77%1 o
   7   7   1   118.29   171.60   128.10  77%1 <
   8   4   1    88.19   101.20   129.70  77%1 <
   9 -15   0   406.75   302.60   127.80  77%1 <
   9   3   1   295.98   450.20   135.00  77%1 o
  10 -16   0    56.65   119.40   108.70  77%1 <
  10   2   1    34.58    29.70    91.60  77%1 <
  11  -1   1  1274.20  1828.90   180.10  77%1 o
  11  19   2     9.92    11.20    59.90  77%1 <
  12 -20   0  1274.80  2201.80   163.70  77%1 o
  12  -2   1  3147.90  2839.50   184.20  77%1 o
  12  18   2    12.15   -20.40    53.60  77%1 <
  13  -3   1    14.61    94.50    95.80  77%1 <
  13  15   2   727.04   693.70   118.70  77%1 o
  13  17   2   267.60   191.80    77.70  77%1 <
  14  -6   1   418.37   414.50   118.50  77%1 o
  14  -4   1   558.57   523.30   123.00  77%1 o
  14  14   2   105.61    79.30    75.20  77%1 <
  14  16   2    79.38    79.20    73.40  77%1 <
  15  -7   1   585.90   865.30   128.00  77%1 o
  15  11   2    12.35   -31.50    59.40  77%1 <
  15  13   2   338.94   279.20    87.70  77%1 o
  16  -8   1     4.37    12.20    72.70  77%1 <
  16  10   2    43.42   111.50    59.20  77%1 <
  16  12   2   129.05   105.60    72.90  77%1 <
  17 -11   1   126.27    76.20    75.90  77%1 <
  17  -9   1    49.27    16.90    70.90  77%1 <
  17   7   2     5.04   -35.00    61.60  77%1 <
  17   9   2     5.86   -41.80    56.10  77%1 <
  18 -12   1    22.22     9.00    59.60  77%1 <
  18 -10   1   684.21   766.40   109.50  77%1 o
  18   6   2   116.15    71.00    71.30  77%1 <
  18   8   2   408.19   247.60    82.50  77%1 o
  19   5   2    21.78    17.50    47.30  77%1 <
  19   7   2    14.69    52.80    53.00  77%1 <
  20   2   2   131.57    93.00    62.90  77%1 <
  20   4   2    14.06    11.80    63.70  77%1 <
  20   6   2    19.09    18.10    65.40  77%1 <
  21   1   2  1206.80   815.20   115.60  77%1 o
  21   3   2   133.98   280.20    85.00  77%1 o
 -17  -3  -2   202.68   190.30    79.10  78%1 <
 -16  -6  -2    76.87    41.20    59.90  78%1 <
 -16  -4  -2   545.64   271.70    96.30  78%1 <
 -15  -9  -2   158.26   125.30    80.60  78%1 <
 -15  -7  -2   109.09   285.80    88.40  78%1 o
 -15  11  -1   388.63   538.80   115.50  78%1 o
 -14 -10  -2     4.74    -9.30    73.00  78%1 <
 -14  -8  -2    18.70   145.90    85.20  78%1 <
 -14   8  -1    17.67    -2.60    75.50  78%1 <
 -14  10  -1    80.82   153.80    97.30  78%1 <
 -13 -11  -2   222.12   156.00    96.30  78%1 <
 -13   7  -1    18.09    -6.10    76.10  78%1 <
 -12 -14  -2   563.78   454.10   105.40  78%1 o
 -12 -12  -2  2589.50  2913.60   167.20  78%1 o
 -12   4  -1  3183.00  3011.70   192.80  78%1 o
 -11 -15  -2    12.48    80.30    82.30  78%1 <
 -11   3  -1   152.52   118.60   133.40  78%1 <
 -10 -16  -2     5.28    30.20    74.70  78%1 <
 -10  20   0     8.20    59.50    89.50  78%1 <
  -9 -19  -2  1539.70  1175.60   125.90  78%1 o
  -9  -1  -1 19355.00 19435.00   387.10  78%1 o
  -8 -20  -2    47.66    12.30    63.80  78%1 <
  -8  -4  -1    89.62    60.00   103.10  78%1 <
  -8  16   0   123.19   201.90   126.60  78%1 <
  -7 -21  -2    27.48    38.50    76.90  78%1 <
  -7  -5  -1   125.91    82.40   114.60  78%1 <
  -6  12   0  8088.10 10677.90   315.60  78%1 o
  -5  -9  -1   102.72    54.90   134.90  78%1 <
  -4 -10  -1   726.91   835.30   176.00  78%1 o
  -4   8   0   136.75   344.30   208.50  78%1 <
  -2 -14  -1    69.69   -42.10   131.70  78%1 <
  -2  24   1   186.86   349.60   183.30  78%1 <
   1 -19  -1    90.77    90.30   184.70  78%1 <
   3  13   1   774.53   943.10   177.40  78%1 o
   4  12   1    40.85   124.40   135.20  78%1 <
   5  -9   0   162.56   361.80   211.50  78%1 <
   5   9   1   142.84   238.00   139.30  78%1 <
   6   8   1   723.10   518.80   169.30  78%1 o
   7   5   1   110.83   205.60   142.60  78%1 <
   8 -14   0    68.31    68.20   122.70  78%1 <
   8   4   1   117.51   101.20   129.70  78%1 <
   9 -15   0   471.98   302.60   127.80  78%1 <
   9   3   1   368.34   450.20   135.00  78%1 o
   9  21   2   437.76   420.80   102.20  78%1 o
  10  20   2    21.06    78.20    69.00  78%1 <
  11 -19   0    20.69    49.80    96.40  78%1 <
  11  -1   1  1801.80  1828.90   180.10  78%1 o
  11  17   2   401.45   473.00   103.20  78%1 o
  11  19   2    17.38    11.20    59.90  78%1 <
  12 -20   0  1673.30  2201.80   163.70  78%1 o
  12  -4   1  2584.70  2701.20   178.60  78%1 o
  12  16   2     1.82   -66.50    64.70  78%1 <
  13  -5   1    45.28    46.20    82.60  78%1 <
  13  13   2    18.31     1.80    72.50  78%1 <
  13  15   2   844.50   693.70   118.70  78%1 o
  14  -6   1   647.92   414.50   118.50  78%1 o
  14  12   2   306.83   184.20    92.80  78%1 <
  14  14   2    92.98    79.30    75.20  78%1 <
  15  -9   1  1517.50  1132.10   138.80  78%1 o
  15  -7   1   804.01   865.30   128.00  78%1 o
  15   9   2   487.62   431.60   103.50  78%1 o
  15  11   2     6.53   -31.50    59.40  78%1 <
  16 -10   1    40.07   123.30    88.30  78%1 <
  16   8   2    22.36    -4.20    44.00  78%1 <
  16  10   2    20.05   111.50    59.20  78%1 <
  17 -13   1     8.68    32.90    63.00  78%1 <
  17 -11   1   201.84    76.20    75.90  78%1 <
  17   5   2    10.64    73.50    60.10  78%1 <
  17   7   2    12.63   -35.00    61.60  78%1 <
  18 -14   1   772.45   585.50   104.40  78%1 o
  18 -12   1    24.52     9.00    59.60  78%1 <
  18   4   2   342.84   274.00    94.20  78%1 <
  18   6   2   106.07    71.00    71.30  78%1 <
  19   3   2     4.34    44.30    74.00  78%1 <
  19   5   2    12.82    17.50    47.30  78%1 <
  20   0   2    28.38    31.70    76.90  78%1 <
  20   2   2   525.15    93.00    62.90  78%1 <
  21  -1   2   940.35   547.50    94.00  78%1 o
  21   1   2   420.88   815.20   115.60  78%1 o
 -17  -3  -2   103.89   190.30    79.10  79%1 <
 -17  -1  -2     7.75   -78.40    65.60  79%1 <
 -16  -4  -2   546.66   271.70    96.30  79%1 <
 -16  -2  -2   153.62   -15.10    76.90  79%1 <
 -15  -7  -2   115.03   285.80    88.40  79%1 o
 -15  -5  -2    16.25    79.70    81.10  79%1 <
 -15  11  -1   399.19   538.80   115.50  79%1 o
 -15  13  -1   798.64   664.40   120.90  79%1 o
 -14  -8  -2    15.98   145.90    85.20  79%1 <
 -14  10  -1    79.24   153.80    97.30  79%1 <
 -13 -11  -2   144.11   156.00    96.30  79%1 <
 -13  -9  -2     4.01   -30.50    66.90  79%1 <
 -13   7  -1    20.17    -6.10    76.10  79%1 <
 -13   9  -1    42.74   -25.30    62.80  79%1 <
 -12 -12  -2  2379.10  2913.60   167.20  79%1 o
 -12   6  -1   560.76   781.00   136.40  79%1 o
 -11 -13  -2   209.30   250.60   100.30  79%1 <
 -11   3  -1   123.56   118.60   133.40  79%1 <
 -11   5  -1   238.64   149.80    96.30  79%1 <
 -10 -16  -2     8.24    30.20    74.70  79%1 <
 -10   2  -1    39.06    -6.90    86.80  79%1 <
 -10  22   0     5.69   -26.50    89.50  79%1 <
  -9 -17  -2  1011.40  1166.90   128.80  79%1 o
  -9  -1  -1 17719.00 19435.00   387.10  79%1 o
  -9  19   0  5677.40  5476.40   220.70  79%1 o
  -8 -18  -2    58.12    80.00    97.10  79%1 <
  -8  -2  -1    46.37    28.50   130.40  79%1 <
  -8  16   0   125.26   201.90   126.60  79%1 <
  -7 -21  -2    28.67    38.50    76.90  79%1 <
  -7  15   0   123.20   249.80   128.10  79%1 <
  -6 -22  -2   439.99   562.80   120.10  79%1 o
  -6  -6  -1  8164.40  8885.00   293.60  79%1 o
  -6  12   0  7608.10 10677.90   315.60  79%1 o
  -4 -10  -1   674.50   835.30   176.00  79%1 o
  -4   8   0   128.38   344.30   208.50  79%1 <
  -2   4   0   392.38   634.00   423.60  79%1 <
  -1 -15  -1   122.09   330.10   150.20  79%1 <
   1  17   1   124.32   224.60   141.00  79%1 <
   3  13   1   903.33   943.10   177.40  79%1 o
   5  -9   0   161.57   361.80   211.50  79%1 <
   5   9   1   164.43   238.00   139.30  79%1 <
   6   6   1  7961.50  8520.10   290.90  79%1 o
   7 -13   0   133.88   131.50   123.10  79%1 <
   7   5   1   107.65   205.60   142.60  79%1 <
   8 -14   0    74.82    68.20   122.70  79%1 <
   8   2   1    53.84   -26.40    90.00  79%1 <
   8  22   2   161.12   163.60    85.40  79%1 <
   9   1   1 18246.00 15873.40   344.50  79%1 o
   9  21   2   399.99   420.80   102.20  79%1 o
  10 -18   0    35.57    15.10    90.80  79%1 <
  10  18   2    21.48   -16.80    76.50  79%1 <
  11 -19   0    19.30    49.80    96.40  79%1 <
  11  -3   1   237.43   202.90   131.40  79%1 <
  11  15   2    19.35    70.40    94.50  79%1 <
  11  17   2   466.92   473.00   103.20  79%1 o
  12  -4   1  2615.80  2701.20   178.60  79%1 o
  12  14   2   725.46   577.70   113.40  79%1 o
  13  -7   1    55.20    12.40    72.00  79%1 <
  13  11   2   364.32   292.70   100.10  79%1 <
  13  13   2    10.95     1.80    72.50  79%1 <
  14  -8   1    17.25   -53.00    65.50  79%1 <
  14  10   2   121.34    94.00    81.20  79%1 <
  14  12   2   229.84   184.20    92.80  79%1 <
  15 -11   1   988.86  1151.30   125.50  79%1 o
  15  -9   1  1751.50  1132.10   138.80  79%1 o
  15   7   2    50.83    69.40    78.70  79%1 <
  15   9   2   264.26   431.60   103.50  79%1 o
  16 -12   1     6.19   -22.90    61.40  79%1 <
  16 -10   1    31.13   123.30    88.30  79%1 <
  16   6   2    49.69    35.20    55.00  79%1 <
  16   8   2    44.86    -4.20    44.00  79%1 <
  17 -13   1     9.29    32.90    63.00  79%1 <
  17   3   2   169.19   155.40    70.20  79%1 <
  17   5   2     8.07    73.50    60.10  79%1 <
  18 -14   1   787.54   585.50   104.40  79%1 o
  18   2   2   572.82   473.60   103.50  79%1 o
  18   4   2   294.16   274.00    94.20  79%1 <
  19  -1   2   368.41   240.70    91.70  79%1 <
  19   1   2    90.14   134.90    86.90  79%1 <
  19   3   2     3.01    44.30    74.00  79%1 <
  20  -2   2   333.39    52.80    81.20  79%1 <
  20   0   2    10.82    31.70    76.90  79%1 <
  21  -3   2   832.30   521.60    88.60  79%1 o
  21  -1   2  1011.30   547.50    94.00  79%1 o
 -17  -1  -2     7.94   -78.40    65.60  80%1 <
 -17   1  -2    28.69     2.50    71.70  80%1 <
 -16  -2  -2   145.69   -15.10    76.90  80%1 <
 -15  -5  -2    16.74    79.70    81.10  80%1 <
 -15  -3  -2   177.36   295.90    99.80  80%1 <
 -15  13  -1   861.86   664.40   120.90  80%1 o
 -14  -6  -2     6.33     3.80    73.30  80%1 <
 -14  12  -1    67.69   136.80    84.80  80%1 <
 -13  -9  -2     5.56   -30.50    66.90  80%1 <
 -13  -7  -2    12.45    44.80    58.60  80%1 <
 -13   9  -1    41.43   -25.30    62.80  80%1 <
 -12 -10  -2  2261.30  2710.30   174.80  80%1 o
 -12   8  -1  1743.30  1871.10   157.30  80%1 o
 -11 -13  -2   197.11   250.60   100.30  80%1 <
 -11 -11  -2   114.39    37.60    82.30  80%1 <
 -11   5  -1   237.36   149.80    96.30  80%1 <
 -10 -14  -2   145.91   245.70   102.90  80%1 <
 -10   2  -1    13.70    -6.90    86.80  80%1 <
 -10  22   0     9.73   -26.50    89.50  80%1 <
  -9 -17  -2   929.64  1166.90   128.80  80%1 o
  -9 -15  -2  6948.00  9310.80   264.40  80%1 o
  -9   1  -1 19294.00 18817.80   378.10  80%1 o
  -9  19   0  5926.50  5476.40   220.70  80%1 o
  -8 -18  -2    60.36    80.00    97.10  80%1 <
  -8  -2  -1    28.20    28.50   130.40  80%1 <
  -8  18   0    44.61    70.80   107.30  80%1 <
  -7 -19  -2   156.28   159.10    95.80  80%1 <
  -7  -3  -1   525.49   581.10   176.10  80%1 o
  -7  15   0   128.04   249.80   128.10  80%1 <
  -6 -22  -2   458.61   562.80   120.10  80%1 o
  -6  -6  -1  8272.20  8885.00   293.60  80%1 o
  -5 -23  -2    17.56    38.90    84.20  80%1 <
  -5  -7  -1   355.04   436.70   173.90  80%1 <
  -3 -11  -1  7515.60 11316.50   336.20  80%1 o
  -2   4   0   480.98   634.00   423.60  80%1 <
  -1 -15  -1   103.28   330.10   150.20  80%1 <
  -1  21   1    51.50   187.70   176.90  80%1 <
   1  17   1   116.50   224.60   141.00  80%1 <
   2  -4   0   402.37   357.40   390.40  80%1 <
   2  14   1    65.79    71.10   130.00  80%1 <
   4  -8   0   114.18   194.50   193.40  80%1 <
   4  10   1   625.65   925.10   179.60  80%1 o
   6   6   1  7990.70  8520.10   290.90  80%1 o
   7 -13   0   135.26   131.50   123.10  80%1 <
   8   2   1    47.76   -26.40    90.00  80%1 <
   8  20   2     8.16    56.30    82.00  80%1 <
   8  22   2   148.20   163.60    85.40  80%1 <
   9 -17   0  2982.40  3711.20   208.60  80%1 o
   9  -1   1 17806.00 15042.40   331.10  80%1 o
   9  19   2   998.08   863.30   114.20  80%1 o
  10 -18   0    42.36    15.10    90.80  80%1 <
  10  -2   1    39.11    62.80    96.50  80%1 <
  10  16   2     5.57   -23.90    62.20  80%1 <
  10  18   2    23.02   -16.80    76.50  80%1 <
  11 -21   0    10.11     5.20    81.70  80%1 <
  11  -3   1   284.58   202.90   131.40  80%1 <
  11  15   2    31.00    70.40    94.50  80%1 <
  12  -6   1   734.21   950.70   142.50  80%1 o
  12  12   2  2291.20  2241.40   155.70  80%1 o
  12  14   2   632.00   577.70   113.40  80%1 o
  13  -7   1    62.33    12.40    72.00  80%1 <
  13   9   2    10.61    60.20    76.70  80%1 <
  13  11   2   496.77   292.70   100.10  80%1 <
  14 -10   1    35.61    72.30    75.10  80%1 <
  14   8   2    21.22    66.30    58.10  80%1 <
  14  10   2   110.59    94.00    81.20  80%1 <
  15 -11   1   973.17  1151.30   125.50  80%1 o
  15   5   2    34.76    20.60    52.50  80%1 <
  15   7   2    57.25    69.40    78.70  80%1 <
  16 -14   1     3.93   -14.40    69.70  80%1 <
  16 -12   1    10.12   -22.90    61.40  80%1 <
  16   4   2   344.86   235.40    78.60  80%1 <
  16   6   2    56.67    35.20    55.00  80%1 <
  17 -15   1    18.30   -67.80    70.80  80%1 <
  17   1   2    23.15    34.80    55.10  80%1 <
  17   3   2    88.85   155.40    70.20  80%1 <
  18   0   2  1298.10   580.70   106.50  80%1 o
  18   2   2   976.53   473.60   103.50  80%1 o
  19  -3   2     2.80     5.40    61.60  80%1 <
  19  -1   2   105.20   240.70    91.70  80%1 <
  20  -4   2    24.62    17.40    64.80  80%1 <
  20  -2   2   100.91    52.80    81.20  80%1 <
  21  -3   2   824.47   521.60    88.60  80%1 o
 -17   1  -2    19.26     2.50    71.70  81%1 <
 -17   3  -2   156.48   145.10    83.90  81%1 <
 -16   0  -2   426.95   320.30    98.60  81%1 o
 -15  -3  -2   168.88   295.90    99.80  81%1 <
 -15  -1  -2   816.80   849.70   102.20  81%1 o
 -14  -6  -2     6.78     3.80    73.30  81%1 <
 -14  -4  -2     6.73    49.50    76.70  81%1 <
 -14  12  -1    64.18   136.80    84.80  81%1 <
 -14  14  -1   124.22    90.30    73.70  81%1 <
 -13  -7  -2    19.88    44.80    58.60  81%1 <
 -13  11  -1    29.32    31.90    70.60  81%1 <
 -12 -10  -2  2500.90  2710.30   174.80  81%1 o
 -12  -8  -2   825.64   832.40   130.50  81%1 o
 -12   8  -1  1744.00  1871.10   157.30  81%1 o
 -11 -11  -2   117.94    37.60    82.30  81%1 <
 -11   7  -1   255.80   317.10   103.70  81%1 o
 -10 -12  -2    87.65   152.80    90.50  81%1 <
 -10   4  -1   172.52    58.80    91.60  81%1 <
  -9 -15  -2  7273.20  9310.80   264.40  81%1 o
  -9   1  -1 20028.00 18817.80   378.10  81%1 o
  -9  21   0   524.57   471.60   116.10  81%1 o
  -8 -16  -2    26.48   124.70   101.00  81%1 <
  -8  18   0    42.10    70.80   107.30  81%1 <
  -7 -19  -2   141.59   159.10    95.80  81%1 <
  -7  -3  -1   566.33   581.10   176.10  81%1 o
  -6 -20  -2   193.79   560.20   107.10  81%1 o
  -6  -4  -1 26129.00 26986.80   434.90  81%1 o
  -5 -23  -2    11.93    38.90    84.20  81%1 <
  -5  -7  -1   378.49   436.70   173.90  81%1 <
  -5  11   0   897.15   698.80   187.30  81%1 o
  -3 -11  -1  7250.50 11316.50   336.20  81%1 o
  -1  21   1    65.94   187.70   176.90  81%1 <
   2  -4   0   301.63   357.40   390.40  81%1 <
   2  14   1    64.69    71.10   130.00  81%1 <
   4  -8   0    98.94   194.50   193.40  81%1 <
   4  10   1   599.45   925.10   179.60  81%1 o
   5   7   1   447.91   424.90   151.70  81%1 <
   6 -12   0 10039.00 10667.00   311.10  81%1 o
   7   3   1   694.67   448.00   149.10  81%1 o
   7  21   2    32.06     0.70    75.70  81%1 <
   8 -16   0   195.96   295.50   117.80  81%1 <
   8  20   2     4.68    56.30    82.00  81%1 <
   9 -17   0  2878.20  3711.20   208.60  81%1 o
   9  -1   1 17507.00 15042.40   331.10  81%1 o
   9  17   2   565.69   841.00   121.50  81%1 o
  10  -4   1    73.14   204.30   102.90  81%1 <
  10  14   2   278.18   269.90   112.80  81%1 <
  10  16   2     6.52   -23.90    62.20  81%1 <
  11 -21   0    11.01     5.20    81.70  81%1 <
  11  -5   1   225.71   315.10   112.60  81%1 <
  11  13   2   151.82   174.60    91.70  81%1 <
  12  -8   1  2328.10  1555.50   144.90  81%1 o
  12  -6   1   561.23   950.70   142.50  81%1 o
  12  10   2  1071.00  1249.60   139.40  81%1 o
  12  12   2  2357.90  2241.40   155.70  81%1 o
  13  -9   1   184.20   181.40    90.60  81%1 <
  13   9   2    30.99    60.20    76.70  81%1 <
  14 -10   1    30.05    72.30    75.10  81%1 <
  14   6   2    41.08    11.80    71.30  81%1 <
  14   8   2    32.71    66.30    58.10  81%1 <
  15 -13   1   927.40   910.10   112.20  81%1 o
  15   3   2   178.24   203.50    88.80  81%1 <
  15   5   2    24.33    20.60    52.50  81%1 <
  16 -14   1    11.18   -14.40    69.70  81%1 <
  16   2   2   200.21    14.60    51.10  81%1 <
  16   4   2   304.71   235.40    78.60  81%1 <
  17 -15   1    17.36   -67.80    70.80  81%1 <
  17  -1   2    20.41   -49.50    63.00  81%1 <
  17   1   2     8.71    34.80    55.10  81%1 <
  18  -2   2  1057.20   362.10    81.60  81%1 o
  18   0   2   548.36   580.70   106.50  81%1 o
  19  -5   2     8.79   -40.10    54.00  81%1 <
  19  -3   2     1.97     5.40    61.60  81%1 <
  20  -6   2     9.69    -3.40    55.70  81%1 <
  20  -4   2     5.33    17.40    64.80  81%1 <
 -17   3  -2    76.17   145.10    83.90  82%1 <
 -16   0  -2   237.14   320.30    98.60  82%1 o
 -16   2  -2   121.26    54.70    79.10  82%1 <
 -15  -1  -2   517.93   849.70   102.20  82%1 o
 -15   1  -2  1661.20  1375.40   138.90  82%1 o
 -14  -4  -2     8.02    49.50    76.70  82%1 <
 -14  -2  -2   237.71   312.80    99.00  82%1 o
 -14  14  -1   123.58    90.30    73.70  82%1 <
 -14  16  -1   228.30   147.40    85.90  82%1 <
 -13  -5  -2   122.59   166.80    87.80  82%1 <
 -13  11  -1    25.85    31.90    70.60  82%1 <
 -13  13  -1   139.95    92.60    80.00  82%1 <
 -12  -8  -2   945.37   832.40   130.50  82%1 o
 -12  -6  -2   165.63   372.90   106.40  82%1 o
 -12  10  -1  3351.80  3811.90   190.00  82%1 o
 -11  -9  -2   419.70   437.60   112.80  82%1 o
 -11   7  -1   269.93   317.10   103.70  82%1 o
 -10 -12  -2    84.08   152.80    90.50  82%1 <
 -10   6  -1   443.87   523.10   131.70  82%1 o
  -9 -13  -2  1550.20  1657.30   149.20  82%1 o
  -9   3  -1   534.55   791.60   159.60  82%1 o
  -9  21   0   615.40   471.60   116.10  82%1 o
  -8 -16  -2    27.76   124.70   101.00  82%1 <
  -7 -17  -2  1833.50  2283.70   165.40  82%1 o
  -7  -1  -1  1993.90  1783.30   210.90  82%1 o
  -6 -20  -2   206.75   560.20   107.10  82%1 o
  -6  -4  -1 28405.00 26986.80   434.90  82%1 o
  -6  14   0 17666.00 18486.50   376.70  82%1 o
  -5 -21  -2   110.96   181.90    85.50  82%1 <
  -5  11   0   941.60   698.80   187.30  82%1 o
  -4  -8  -1   196.09   155.90   164.30  82%1 <
  -2 -12  -1   550.42   527.20   172.60  82%1 o
   0  18   1  9060.40 11550.90   333.00  82%1 o
   3  11   1 11846.00 13969.30   347.40  82%1 o
   5   7   1   454.58   424.90   151.70  82%1 <
   6 -12   0 10912.00 10667.00   311.10  82%1 o
   6   4   1 24311.00 21294.90   397.50  82%1 o
   7   3   1   661.82   448.00   149.10  82%1 o
   7  21   2    26.37     0.70    75.70  82%1 <
   8 -16   0   183.83   295.50   117.80  82%1 <
   8  18   2    83.46   -24.60    80.70  82%1 <
   9  15   2  6807.70  6185.00   229.90  82%1 o
   9  17   2   690.66   841.00   121.50  82%1 o
  10 -20   0    39.28    -5.70    75.30  82%1 <
  10  -4   1   161.37   204.30   102.90  82%1 <
  10  14   2   252.05   269.90   112.80  82%1 <
  11  -7   1   293.11   212.40   106.20  82%1 <
  11  11   2    46.48   -21.80    72.70  82%1 <
  12  -8   1  1723.30  1555.50   144.90  82%1 o
  12   8   2   381.55  1185.10   137.50  82%1 o
  12  10   2  1065.70  1249.60   139.40  82%1 o
  13 -11   1     6.60    93.10    88.20  82%1 <
  13  -9   1   194.56   181.40    90.60  82%1 <
  13   7   2    44.11    80.00    76.50  82%1 <
  14 -12   1   121.84   152.10    83.60  82%1 <
  14   4   2    14.20    52.70    74.90  82%1 <
  14   6   2    42.69    11.80    71.30  82%1 <
  15 -15   1   321.05   139.20    72.60  82%1 <
  15 -13   1   851.83   910.10   112.20  82%1 o
  15   3   2   164.26   203.50    88.80  82%1 <
  16 -16   1    19.12    45.10    70.10  82%1 <
  16   0   2   189.61   272.70    96.50  82%1 <
  16   2   2   135.03    14.60    51.10  82%1 <
  17  -3   2    80.67   135.00    79.00  82%1 <
  17  -1   2     7.96   -49.50    63.00  82%1 <
  18  -4   2   604.25   504.70    96.00  82%1 o
  18  -2   2   555.83   362.10    81.60  82%1 o
  19  -7   2     8.11    59.00    65.50  82%1 <
  19  -5   2    20.14   -40.10    54.00  82%1 <
  20  -8   2   139.05   112.10    67.90  82%1 <
  20  -6   2    16.06    -3.40    55.70  82%1 <
 -16   2  -2   135.38    54.70    79.10  83%1 <
 -16   4  -2   668.60   512.90   103.60  83%1 o
 -15   1  -2  1154.40  1375.40   138.90  83%1 o
 -14  -2  -2   294.89   312.80    99.00  83%1 o
 -14   0  -2   346.70   428.00   107.00  83%1 o
 -14  16  -1   205.77   147.40    85.90  83%1 <
 -13  -5  -2   129.00   166.80    87.80  83%1 <
 -13  -3  -2   131.20   170.20    93.60  83%1 <
 -13  13  -1   100.38    92.60    80.00  83%1 <
 -12  -6  -2   186.82   372.90   106.40  83%1 o
 -12  10  -1  3198.00  3811.90   190.00  83%1 o
 -12  12  -1   107.51    92.00    94.80  83%1 <
 -11  -9  -2   422.59   437.60   112.80  83%1 o
 -11  -7  -2   458.75   423.30   115.70  83%1 o
 -11   9  -1    69.97    80.60    98.70  83%1 <
 -10 -10  -2   704.20  1024.40   148.40  83%1 o
 -10   6  -1   465.01   523.10   131.70  83%1 o
  -9 -13  -2  1369.90  1657.30   149.20  83%1 o
  -9   3  -1   592.34   791.60   159.60  83%1 o
  -8 -14  -2   851.72  1003.10   147.40  83%1 o
  -8   2  -1    65.37    69.80   123.40  83%1 <
  -8  20   0    54.63    81.70   111.30  83%1 <
  -7 -17  -2  1796.70  2283.70   165.40  83%1 o
  -7  -1  -1  2126.60  1783.30   210.90  83%1 o
  -7  17   0   245.53   238.40   136.00  83%1 <
  -6 -18  -2    20.63     3.20    84.60  83%1 <
  -6  14   0 15974.00 18486.50   376.70  83%1 o
  -5 -21  -2   107.28   181.90    85.50  83%1 <
  -5  -5  -1   231.20   266.80   157.30  83%1 <
  -4  -8  -1   194.48   155.90   164.30  83%1 <
  -3   7   0 51816.00 43791.80   599.20  83%1 o
  -2 -12  -1   644.17   527.20   172.60  83%1 o
   0 -16  -1  7894.10 11515.10   332.60  83%1 o
   0  18   1  8877.30 11550.90   333.00  83%1 o
   2 -20  -1   479.73   702.60   276.50  83%1 <
   3  11   1 11730.00 13969.30   347.40  83%1 o
   4   8   1   633.22   757.00   185.90  83%1 o
   5 -11   0   540.29   668.90   197.60  83%1 o
   6   4   1 22737.00 21294.90   397.50  83%1 o
   6  22   2   546.94  1036.60   128.10  83%1 o
   7 -15   0   273.40   279.40   137.00  83%1 <
   7   1   1  2059.90  1817.70   196.70  83%1 o
   7  19   2   321.14   283.00   100.70  83%1 <
   8  16   2    89.42    81.80   104.90  83%1 <
   8  18   2    57.16   -24.60    80.70  83%1 <
   9 -19   0  6333.70  5185.00   214.40  83%1 o
   9  -3   1   469.74   500.30   134.30  83%1 o
   9  15   2  6504.60  6185.00   229.90  83%1 o
  10  -6   1    28.27    93.40    91.00  83%1 <
  10  12   2    64.60   177.10   107.50  83%1 <
  11  -7   1   263.51   212.40   106.20  83%1 <
  11   9   2   759.12   543.90   117.20  83%1 o
  11  11   2    54.08   -21.80    72.70  83%1 <
  12 -10   1  3792.30  3338.90   183.30  83%1 o
  12   8   2   491.82  1185.10   137.50  83%1 o
  13 -11   1     7.10    93.10    88.20  83%1 <
  13   5   2    69.94    22.50    83.90  83%1 <
  13   7   2    51.33    80.00    76.50  83%1 <
  14 -14   1    79.47    56.50    84.20  83%1 <
  14 -12   1   108.95   152.10    83.60  83%1 <
  14   2   2   328.57   285.70    98.80  83%1 <
  14   4   2    11.25    52.70    74.90  83%1 <
  15 -15   1   359.19   139.20    72.60  83%1 <
  15   1   2  1195.60   840.00   126.00  83%1 o
  16 -16   1    16.72    45.10    70.10  83%1 <
  16  -2   2    86.71    77.10    79.20  83%1 <
  16   0   2   388.27   272.70    96.50  83%1 <
  17  -3   2   139.71   135.00    79.00  83%1 <
  18  -6   2   155.10   170.80    77.40  83%1 <
  18  -4   2   364.30   504.70    96.00  83%1 o
  19  -7   2     7.82    59.00    65.50  83%1 <
  20  -8   2   187.71   112.10    67.90  83%1 <
 -16   4  -2   744.15   512.90   103.60  84%1 o
 -16   6  -2    81.35     8.00    64.50  84%1 <
 -15   3  -2    50.87   143.90    87.60  84%1 <
 -14   0  -2   429.98   428.00   107.00  84%1 o
 -13  -3  -2    76.20   170.20    93.60  84%1 <
 -13  -1  -2   201.69   200.30    96.00  84%1 <
 -13  15  -1    12.34    81.30    72.20  84%1 <
 -12  -4  -2  2209.60  2093.80   158.20  84%1 o
 -12  12  -1   118.65    92.00    94.80  84%1 <
 -11  -7  -2   499.94   423.30   115.70  84%1 o
 -11   9  -1    55.80    80.60    98.70  84%1 <
 -10 -10  -2   553.64  1024.40   148.40  84%1 o
 -10  -8  -2  1111.70  1155.60   146.40  84%1 o
 -10   8  -1    60.38   107.00   101.00  84%1 <
  -9 -11  -2   603.88  1471.20   155.40  84%1 o
  -9   5  -1  2174.40  2572.10   188.10  84%1 o
  -9  23   0  9939.20 10215.40   276.50  84%1 o
  -8 -14  -2   673.63  1003.10   147.40  84%1 o
  -8   2  -1    43.28    69.80   123.40  84%1 <
  -8  20   0    43.76    81.70   111.30  84%1 <
  -7 -15  -2  2936.80  3065.50   197.50  84%1 o
  -7  17   0   205.76   238.40   136.00  84%1 <
  -6 -18  -2    14.54     3.20    84.60  84%1 <
  -6  -2  -1 11174.00 13300.80   359.80  84%1 o
  -5  -5  -1   221.48   266.80   157.30  84%1 <
  -4 -22  -2    17.52    91.30    93.90  84%1 <
  -3  -9  -1  6992.60  7508.40   302.80  84%1 o
  -3   7   0 45962.00 43791.80   599.20  84%1 o
   1  15   1    36.71   293.30   159.00  84%1 <
   2 -20  -1   528.73   702.60   276.50  84%1 <
   4   8   1   491.88   757.00   185.90  84%1 o
   5 -11   0   453.88   668.90   197.60  84%1 o
   5   5   1   406.57   231.20   155.40  84%1 <
   5  23   2     8.54   -71.00    76.20  84%1 <
   6  20   2    34.58    93.00    80.70  84%1 <
   6  22   2   364.99  1036.60   128.10  84%1 o
   7 -15   0   204.91   279.40   137.00  84%1 <
   7   1   1  1838.50  1817.70   196.70  84%1 o
   7  19   2   317.45   283.00   100.70  84%1 <
   8  -2   1    66.88    71.70   126.50  84%1 <
   8  16   2    80.33    81.80   104.90  84%1 <
   9 -19   0  5932.30  5185.00   214.40  84%1 o
   9  -3   1   540.40   500.30   134.30  84%1 o
   9  13   2  1455.60  1305.20   152.50  84%1 o
  10  -6   1    31.33    93.40    91.00  84%1 <
  10  10   2   489.46   677.50   123.20  84%1 o
  10  12   2    69.79   177.10   107.50  84%1 <
  11  -9   1   152.58   139.70   103.40  84%1 <
  11   9   2   708.01   543.90   117.20  84%1 o
  12 -10   1  3335.40  3338.90   183.30  84%1 o
  12   6   2    42.38   163.60    94.70  84%1 <
  13 -13   1    59.77   100.60    74.90  84%1 <
  13   3   2    25.38    -7.10    67.20  84%1 <
  13   5   2    77.42    22.50    83.90  84%1 <
  14 -14   1    92.62    56.50    84.20  84%1 <
  14   2   2   229.20   285.70    98.80  84%1 <
  15 -17   1   597.74   651.30    96.80  84%1 o
  15  -1   2  1686.20  1348.10   118.60  84%1 o
  15   1   2   491.54   840.00   126.00  84%1 o
  16  -4   2   252.87   292.50    80.90  84%1 o
  16  -2   2    55.66    77.10    79.20  84%1 <
  17  -5   2    85.28    57.50    72.40  84%1 <
  17  11   3    29.58    69.80    63.70  84%1 <
  18  -8   2   616.47   513.20   102.00  84%1 o
  18  -6   2   113.31   170.80    77.40  84%1 <
  18   8   3    16.39   116.30    70.60  84%1 <
  18  10   3   122.51    84.50    65.80  84%1 <
  19  -9   2    33.85    54.70    66.40  84%1 <
  19   7   3    20.14    69.50    49.10  84%1 <
 -16   6  -2   109.04     8.00    64.50  85%1 <
 -16   8  -2    15.26    35.50    65.00  85%1 <
 -15   3  -2    71.61   143.90    87.60  85%1 <
 -15   5  -2   128.95   150.40    83.30  85%1 <
 -14   2  -2   428.18   462.10   107.40  85%1 o
 -13  -1  -2   150.39   200.30    96.00  85%1 <
 -13  17  -1    48.41    67.60    67.80  85%1 <
 -12  -4  -2  2368.20  2093.80   158.20  85%1 o
 -12  -2  -2   801.01   536.40   127.00  85%1 o
 -12  14  -1   133.93   253.70   102.50  85%1 <
 -11  -5  -2    45.93    93.00    90.10  85%1 <
 -11  11  -1   105.32   137.20    84.00  85%1 <
 -10  -8  -2  1444.00  1155.60   146.40  85%1 o
 -10   8  -1    81.62   107.00   101.00  85%1 <
  -9 -11  -2   665.32  1471.20   155.40  85%1 o
  -9   5  -1  2174.80  2572.10   188.10  85%1 o
  -9  23   0 10876.00 10215.40   276.50  85%1 o
  -8 -12  -2  1546.00  1956.40   169.70  85%1 o
  -7 -15  -2  3103.80  3065.50   197.50  85%1 o
  -7   1  -1  2165.90  1839.70   210.20  85%1 o
  -6  -2  -1 11734.00 13300.80   359.80  85%1 o
  -5 -19  -2   157.70   295.70   106.20  85%1 <
  -4 -22  -2    15.07    91.30    93.90  85%1 <
  -4  -6  -1   534.64   661.20   203.80  85%1 o
  -4  10   0   175.41   277.20   203.80  85%1 <
  -3 -23  -2  2554.60  2709.50   179.90  85%1 o
  -3  -9  -1  7965.20  7508.40   302.80  85%1 o
   2  12   1   240.15   369.80   166.10  85%1 <
   3  -7   0 46526.00 41389.60   607.10  85%1 o
   5   5   1   384.21   231.20   155.40  85%1 <
   5  23   2    17.13   -71.00    76.20  85%1 <
   6 -14   0 16999.00 21366.50   394.40  85%1 o
   6   2   1 13054.00 13436.60   355.30  85%1 o
   6  20   2    43.91    93.00    80.70  85%1 <
   7  17   2  1027.80  1557.20   153.90  85%1 o
   8 -18   0   125.72    42.70   110.10  85%1 <
   8  -2   1    64.64    71.70   126.50  85%1 <
   8  14   2   683.42   818.70   139.50  85%1 o
   9  -5   1  2205.80  3258.40   210.00  85%1 o
   9  11   2   731.09   615.40   139.60  85%1 o
   9  13   2  1311.10  1305.20   152.50  85%1 o
  10  10   2   677.82   677.50   123.20  85%1 o
  11  -9   1   125.78   139.70   103.40  85%1 <
  11   7   2   586.80   398.10   117.30  85%1 o
  12 -12   1   235.13   367.40   107.30  85%1 o
  12   4   2  1692.00  1943.90   162.90  85%1 o
  12   6   2    50.17   163.60    94.70  85%1 <
  13 -13   1    46.78   100.60    74.90  85%1 <
  13   1   2   451.28   254.90   100.00  85%1 <
  13   3   2    54.42    -7.10    67.20  85%1 <
  14 -16   1   214.14   193.00    88.60  85%1 <
  14   0   2   122.25   355.40   107.00  85%1 o
  14  16   3  1179.90   908.90   113.80  85%1 o
  15 -17   1   706.17   651.30    96.80  85%1 o
  15  -3   2   215.23   365.20   106.00  85%1 o
  15  -1   2  1439.10  1348.10   118.60  85%1 o
  15  15   3    49.21   123.80    73.90  85%1 <
  16  -4   2   464.21   292.50    80.90  85%1 o
  16  12   3   110.92   122.80    57.00  85%1 <
  17  -7   2    30.87    37.50    53.30  85%1 <
  17  -5   2    75.98    57.50    72.40  85%1 <
  17   9   3    58.20    -6.00    58.40  85%1 <
  17  11   3    10.51    69.80    63.70  85%1 <
  18 -10   2   575.74   448.70    96.20  85%1 o
  18  -8   2   265.15   513.20   102.00  85%1 o
  18   6   3   294.79   141.10    61.40  85%1 <
  18   8   3    99.01   116.30    70.60  85%1 <
  19   5   3    45.86    62.50    49.80  85%1 <
  19   7   3    18.94    69.50    49.10  85%1 <
  20   2   3     7.05    25.30    64.30  85%1 <
 -16   8  -2    28.56    35.50    65.00  86%1 <
 -15   5  -2   168.07   150.40    83.30  86%1 <
 -15   7  -2   138.71    90.90    77.40  86%1 <
 -14   2  -2   657.46   462.10   107.40  86%1 o
 -14   4  -2    25.35    32.10    74.90  86%1 <
 -13   1  -2   237.26   117.70    91.30  86%1 <
 -13  17  -1    41.46    67.60    67.80  86%1 <
 -12  -2  -2   932.10   536.40   127.00  86%1 o
 -12  14  -1   112.62   253.70   102.50  86%1 <
 -12  16  -1  4854.70  4991.20   206.40  86%1 o
 -11  -5  -2    61.25    93.00    90.10  86%1 <
 -11  11  -1    96.44   137.20    84.00  86%1 <
 -11  13  -1    66.75    62.60    95.30  86%1 <
 -10  -6  -2   462.54   251.60   101.90  86%1 <
 -10  10  -1   278.94   343.80   121.40  86%1 <
  -9  -9  -2  2070.90  2192.40   165.50  86%1 o
  -9   7  -1   837.11   653.40   145.30  86%1 o
  -8 -12  -2  1868.60  1956.40   169.70  86%1 o
  -8   4  -1   135.86    82.90   101.10  86%1 <
  -8  22   0    34.25    39.60   101.30  86%1 <
  -7 -13  -2   449.38   495.90   131.40  86%1 o
  -7   1  -1  2246.90  1839.70   210.20  86%1 o
  -7  19   0    98.12    12.70   117.60  86%1 <
  -6 -16  -2    51.26   199.40   109.90  86%1 <
  -6  16   0  6889.60  6826.30   255.50  86%1 o
  -5 -19  -2   207.50   295.70   106.20  86%1 <
  -5  -3  -1    79.57   299.60   186.80  86%1 <
  -5  13   0   329.51   343.50   157.40  86%1 <
  -4 -20  -2   173.52   142.30    98.80  86%1 <
  -4  -6  -1   572.16   661.20   203.80  86%1 o
  -4  10   0   153.03   277.20   203.80  86%1 <
  -3 -23  -2  2728.90  2709.50   179.90  86%1 o
  -1 -13  -1  1377.20  1134.30   213.00  86%1 o
   2  12   1   295.99   369.80   166.10  86%1 <
   3   9   1  3174.20  3957.10   251.90  86%1 o
   4   6   1   383.18   426.40   166.80  86%1 <
   5  21   2   128.35   120.20    92.70  86%1 <
   6 -14   0 19006.00 21366.50   394.40  86%1 o
   6   2   1 14367.00 13436.60   355.30  86%1 o
   6  18   2    37.10    46.30    90.50  86%1 <
   7  -1   1  1926.60  1824.10   200.80  86%1 o
   7  15   2  2439.40  2532.00   182.40  86%1 o
   7  17   2  1115.10  1557.20   153.90  86%1 o
   8 -18   0   118.07    42.70   110.10  86%1 <
   8  -4   1   189.55   246.50   137.50  86%1 <
   8  14   2   745.90   818.70   139.50  86%1 o
   9 -21   0   415.86   444.20   114.30  86%1 o
   9  -5   1  2461.00  3258.40   210.00  86%1 o
   9  11   2   873.04   615.40   139.60  86%1 o
  10  -8   1   241.19   263.60   107.80  86%1 <
  10   8   2   946.87   794.60   132.50  86%1 o
  11 -11   1   151.65   249.00   107.20  86%1 <
  11   5   2   246.18   285.50   105.80  86%1 <
  11   7   2   611.61   398.10   117.30  86%1 o
  12 -12   1   257.97   367.40   107.30  86%1 o
  12   2   2   430.42   511.50   122.30  86%1 o
  12   4   2  2042.80  1943.90   162.90  86%1 o
  13 -15   1    17.13    39.10    84.10  86%1 <
  13   1   2   288.33   254.90   100.00  86%1 <
  13  17   3   213.18   199.50    81.60  86%1 <
  14 -16   1   215.17   193.00    88.60  86%1 <
  14  -2   2   505.80   391.70    98.80  86%1 o
  14  14   3    70.38   135.90    62.00  86%1 <
  14  16   3  1201.10   908.90   113.80  86%1 o
  15  -5   2   154.61   208.70    70.80  86%1 <
  15  -3   2   278.45   365.20   106.00  86%1 o
  15  11   3   215.63   199.00    80.50  86%1 <
  15  13   3    55.64   104.10    76.80  86%1 <
  16  -6   2   243.45    76.30    77.60  86%1 <
  16  10   3    57.98    69.50    56.30  86%1 <
  16  12   3    87.86   122.80    57.00  86%1 <
  17  -9   2     9.42    26.30    62.70  86%1 <
  17  -7   2    50.77    37.50    53.30  86%1 <
  17   7   3    11.40    61.50    68.50  86%1 <
  17   9   3    61.29    -6.00    58.40  86%1 <
  18 -12   2  1225.40   840.70   103.20  86%1 o
  18 -10   2   416.85   448.70    96.20  86%1 o
  18   4   3    48.84    72.50    51.70  86%1 <
  18   6   3    89.66   141.10    61.40  86%1 <
  19   1   3    90.96   149.00    71.20  86%1 <
  19   3   3    57.88    63.90    67.00  86%1 <
  19   5   3   193.74    62.50    49.80  86%1 <
  20   2   3    10.68    25.30    64.30  86%1 <
 -15   7  -2   178.95    90.90    77.40  87%1 <
 -15   9  -2   229.46   237.80    94.10  87%1 <
 -14 -10  -3    10.76    82.50    70.20  87%1 <
 -14   4  -2    21.11    32.10    74.90  87%1 <
 -14   6  -2    40.02    72.90    73.30  87%1 <
 -13   1  -2   120.63   117.70    91.30  87%1 <
 -13   3  -2    11.85    -2.40    69.50  87%1 <
 -12 -14  -3    23.07    84.90    76.20  87%1 <
 -12   0  -2  2136.00  2059.90   152.50  87%1 o
 -12  16  -1  4938.40  4991.20   206.40  87%1 o
 -11  -3  -2   436.50   323.00   106.90  87%1 o
 -11  13  -1    73.76    62.60    95.30  87%1 <
 -10  -6  -2   417.69   251.60   101.90  87%1 <
 -10  10  -1   362.30   343.80   121.40  87%1 <
  -9  -9  -2  1826.10  2192.40   165.50  87%1 o
  -9  -7  -2   192.76   361.00   114.70  87%1 o
  -9   7  -1   882.50   653.40   145.30  87%1 o
  -8 -10  -2    34.22   -18.70    69.00  87%1 <
  -8  22   0    29.18    39.60   101.30  87%1 <
  -7 -13  -2   493.09   495.90   131.40  87%1 o
  -7  19   0    62.62    12.70   117.60  87%1 <
  -6 -16  -2    44.42   199.40   109.90  87%1 <
  -6  16   0  6282.30  6826.30   255.50  87%1 o
  -5 -17  -2   498.18   588.00   135.60  87%1 o
  -5  -3  -1    69.45   299.60   186.80  87%1 <
  -5  13   0   310.05   343.50   157.40  87%1 <
  -4 -20  -2   168.91   142.30    98.80  87%1 <
  -2 -10  -1   664.14  1149.90   217.80  87%1 o
  -1 -13  -1  1216.90  1134.30   213.00  87%1 o
   4 -10   0   207.72   554.50   219.70  87%1 <
   4   6   1   417.50   426.40   166.80  87%1 <
   5   3   1    80.71   257.10   200.60  87%1 <
   5  21   2   109.31   120.20    92.70  87%1 <
   6  18   2    23.22    46.30    90.50  87%1 <
   7 -17   0   101.91    35.90   120.90  87%1 <
   7  15   2  2269.90  2532.00   182.40  87%1 o
   8  -4   1   191.48   246.50   137.50  87%1 <
   8  12   2  1961.50  1811.30   165.00  87%1 o
   9 -21   0   368.59   444.20   114.30  87%1 o
   9  -7   1   853.55   838.90   133.50  87%1 o
   9   9   2  2048.60  2225.10   158.40  87%1 o
  10   6   2   280.33    88.10   103.60  87%1 <
  10   8   2  1115.80   794.60   132.50  87%1 o
  11 -11   1   139.98   249.00   107.20  87%1 <
  11   5   2   221.70   285.50   105.80  87%1 <
  12 -14   1    70.19   142.80    93.40  87%1 <
  12   2   2   329.52   511.50   122.30  87%1 o
  12  18   3    59.73    77.00    65.50  87%1 <
  13 -15   1    27.92    39.10    84.10  87%1 <
  13  -1   2   326.99   125.90    67.40  87%1 <
  13  15   3   511.54   432.90    97.40  87%1 o
  13  17   3   123.76   199.50    81.60  87%1 <
  14 -18   1   113.21   154.00    72.40  87%1 <
  14  -4   2    38.96   -27.90    60.30  87%1 <
  14  -2   2   285.77   391.70    98.80  87%1 o
  14  12   3   236.77   236.60    83.10  87%1 <
  14  14   3    73.44   135.90    62.00  87%1 <
  15  -5   2   159.70   208.70    70.80  87%1 <
  15  11   3   163.04   199.00    80.50  87%1 <
  16  -8   2    16.10    20.80    62.50  87%1 <
  16   8   3     4.17     1.50    63.40  87%1 <
  16  10   3    93.13    69.50    56.30  87%1 <
  17 -11   2    26.02    96.70    68.10  87%1 <
  17  -9   2     5.18    26.30    62.70  87%1 <
  17   5   3   234.46   105.20    66.10  87%1 <
  17   7   3    12.16    61.50    68.50  87%1 <
  18 -12   2  1007.60   840.70   103.20  87%1 o
  18   2   3   359.19    84.90    65.80  87%1 <
  18   4   3    79.85    72.50    51.70  87%1 <
  19  -1   3    22.14   -17.60    52.00  87%1 <
  19   1   3    52.78   149.00    71.20  87%1 <
  19   3   3    28.45    63.90    67.00  87%1 <
  20  -2   3    12.15    19.30    40.80  87%1 <
 -15  -5  -3  1221.60   826.30   123.10  88%1 o
 -15   9  -2   313.72   237.80    94.10  88%1 <
 -15  11  -2   201.11   140.90    77.20  88%1 <
 -14 -10  -3     9.97    82.50    70.20  88%1 <
 -14  -8  -3    53.70     4.90    73.50  88%1 <
 -14   6  -2    31.80    72.90    73.30  88%1 <
 -14   8  -2    93.80   203.00    85.60  88%1 <
 -13 -11  -3   128.67   287.20    90.90  88%1 o
 -13   3  -2    22.77    -2.40    69.50  88%1 <
 -13   5  -2    86.36   194.60    91.40  88%1 <
 -12 -14  -3    21.37    84.90    76.20  88%1 <
 -12   0  -2  2162.20  2059.90   152.50  88%1 o
 -12   2  -2   402.88   454.80   113.20  88%1 o
 -12  18  -1    54.67    90.80    86.70  88%1 <
 -11 -15  -3   338.59   499.10   101.50  88%1 o
 -11  -1  -2  2061.80  1675.60   169.10  88%1 o
 -11  15  -1   263.39   133.20    94.40  88%1 <
 -10  -4  -2  1270.80  1273.10   151.00  88%1 o
 -10  12  -1    55.45   111.90    98.30  88%1 <
  -9  -7  -2   196.04   361.00   114.70  88%1 o
  -9   9  -1    84.61   146.40   106.50  88%1 <
  -8 -10  -2    30.86   -18.70    69.00  88%1 <
  -8   6  -1  1099.50  1148.80   170.10  88%1 o
  -7   3  -1   673.79   594.50   164.10  88%1 o
  -6 -14  -2  1581.90  2310.80   184.00  88%1 o
  -5 -17  -2   401.19   588.00   135.60  88%1 o
  -2 -10  -1   814.89  1149.90   217.80  88%1 o
   4 -10   0   169.72   554.50   219.70  88%1 <
   4  22   2    16.62    -4.50    79.70  88%1 <
   5   3   1    82.86   257.10   200.60  88%1 <
   5  19   2    49.23   115.00    98.80  88%1 <
   6  16   2    37.27    93.50    95.90  88%1 <
   7 -17   0   105.86    35.90   120.90  88%1 <
   7  -3   1   824.25   697.30   173.70  88%1 o
   7  13   2   520.93   636.30   133.60  88%1 o
   8 -20   0    38.64    85.20   108.10  88%1 <
   8  10   2    22.09    75.70    81.60  88%1 <
   8  12   2  1811.30  1811.30   165.00  88%1 o
   9  -7   1   832.50   838.90   133.50  88%1 o
   9   9   2  1879.00  2225.10   158.40  88%1 o
  10 -10   1   291.03   401.90   119.30  88%1 o
  10   6   2   247.36    88.10   103.60  88%1 <
  11 -13   1    32.89    80.60    91.80  88%1 <
  11   3   2   331.27   391.20   107.30  88%1 o
  12 -14   1    98.50   142.80    93.40  88%1 <
  12   0   2  1781.60  2044.20   155.10  88%1 o
  12  16   3   295.36   266.10    92.40  88%1 <
  12  18   3    45.28    77.00    65.50  88%1 <
  13 -17   1    19.33    56.30    73.60  88%1 <
  13  -3   2    23.22     2.80    73.60  88%1 <
  13  -1   2   336.88   125.90    67.40  88%1 <
  13  13   3   314.84   220.30    80.50  88%1 <
  13  15   3   480.94   432.90    97.40  88%1 o
  14  -4   2    38.05   -27.90    60.30  88%1 <
  14  10   3    65.45    99.70    71.90  88%1 <
  14  12   3   235.77   236.60    83.10  88%1 <
  15  -7   2   182.03   127.80    76.10  88%1 <
  15   9   3    16.96    43.50    62.00  88%1 <
  16 -10   2   107.15    82.10    67.80  88%1 <
  16  -8   2     9.48    20.80    62.50  88%1 <
  16   6   3     1.66    11.90    58.60  88%1 <
  16   8   3     6.50     1.50    63.40  88%1 <
  17 -13   2    58.14   103.20    66.80  88%1 <
  17 -11   2    46.46    96.70    68.10  88%1 <
  17   3   3     2.52    -6.80    60.90  88%1 <
  17   5   3   219.34   105.20    66.10  88%1 <
  18   2   3   217.79    84.90    65.80  88%1 <
  19  -3   3     3.10   -16.50    54.60  88%1 <
  19  -1   3    15.73   -17.60    52.00  88%1 <
  20  -2   3     8.23    19.30    40.80  88%1 <
 -15  -5  -3  1060.50   826.30   123.10  89%1 o
 -15  -3  -3   107.45   218.90    84.50  89%1 <
 -15  11  -2   234.13   140.90    77.20  89%1 <
 -14  -8  -3    61.74     4.90    73.50  89%1 <
 -14  -6  -3   135.22    64.00    57.00  89%1 <
 -14   8  -2    65.26   203.00    85.60  89%1 <
 -13 -11  -3   113.35   287.20    90.90  89%1 o
 -13  -9  -3    66.38    60.80    71.40  89%1 <
 -13   5  -2    77.07   194.60    91.40  89%1 <
 -12 -12  -3    52.97   154.30    77.80  89%1 <
 -12   2  -2   450.27   454.80   113.20  89%1 o
 -12  18  -1    70.82    90.80    86.70  89%1 <
 -11 -15  -3   515.79   499.10   101.50  89%1 o
 -11  -1  -2  2411.50  1675.60   169.10  89%1 o
 -11  15  -1   236.39   133.20    94.40  89%1 <
 -10  -4  -2  1368.10  1273.10   151.00  89%1 o
 -10  12  -1    53.12   111.90    98.30  89%1 <
  -9  -5  -2  3193.00  3434.40   186.10  89%1 o
  -9   9  -1   111.28   146.40   106.50  89%1 <
  -8  -8  -2   151.56     8.50   101.90  89%1 <
  -8   6  -1  1145.70  1148.80   170.10  89%1 o
  -7 -11  -2   777.36   972.70   153.70  89%1 o
  -7   3  -1   734.17   594.50   164.10  89%1 o
  -6 -14  -2  1602.20  2310.80   184.00  89%1 o
  -4  -4  -1   715.35   777.00   214.50  89%1 o
  -3 -21  -2  1881.00  2309.10   174.10  89%1 o
  -3  -7  -1 23939.00 24009.10   447.20  89%1 o
  -2 -10  -1  1000.60  1149.90   217.80  89%1 o
   0  16   1  9879.50 12634.80   354.30  89%1 o
   1 -17  -1   568.79  1296.90   249.00  89%1 o
   1  13   1  2019.00  1186.80   211.10  89%1 o
   2  10   1   175.15   607.20   197.60  89%1 o
   4  22   2    22.05    -4.50    79.70  89%1 <
   5 -13   0   245.67   349.10   154.20  89%1 <
   5  19   2    79.35   115.00    98.80  89%1 <
   6  16   2    30.65    93.50    95.90  89%1 <
   7  -3   1   938.48   697.30   173.70  89%1 o
   7  13   2   547.87   636.30   133.60  89%1 o
   8 -20   0    40.99    85.20   108.10  89%1 <
   8  -6   1  1226.00   974.90   163.00  89%1 o
   8  10   2    17.16    75.70    81.60  89%1 <
   9  -9   1   229.56   506.10   129.80  89%1 o
   9   7   2   130.24   219.40   101.10  89%1 <
  10 -10   1   346.70   401.90   119.30  89%1 o
  10   4   2   854.16   879.90   135.10  89%1 o
  11 -13   1    27.66    80.60    91.80  89%1 <
  11   1   2  2396.90  1522.00   160.00  89%1 o
  11   3   2   353.56   391.20   107.30  89%1 o
  11  17   3   223.05   211.00    80.20  89%1 <
  12 -16   1  3671.50  3371.50   173.90  89%1 o
  12  -2   2   353.86   427.00   111.90  89%1 o
  12   0   2  1971.20  2044.20   155.10  89%1 o
  12  14   3    72.37   123.90    72.40  89%1 <
  12  16   3   167.90   266.10    92.40  89%1 <
  13 -17   1    18.47    56.30    73.60  89%1 <
  13  -3   2    23.78     2.80    73.60  89%1 <
  13  11   3    90.24   128.40    79.10  89%1 <
  13  13   3   463.17   220.30    80.50  89%1 <
  14  -6   2    31.34    80.30    75.00  89%1 <
  14  10   3    69.15    99.70    71.90  89%1 <
  15  -9   2   539.34   497.90    96.80  89%1 o
  15  -7   2   206.25   127.80    76.10  89%1 <
  15   7   3   150.59   176.50    79.80  89%1 <
  15   9   3    19.59    43.50    62.00  89%1 <
  16 -12   2   203.52   246.40    77.90  89%1 o
  16 -10   2    72.34    82.10    67.80  89%1 <
  16   4   3    76.71    84.50    56.90  89%1 <
  16   6   3     2.11    11.90    58.60  89%1 <
  17 -13   2    67.10   103.20    66.80  89%1 <
  17   1   3    25.87    83.90    68.60  89%1 <
  17   3   3     2.04    -6.80    60.90  89%1 <
  18  -2   3    87.87    43.50    48.00  89%1 <
  19  -5   3    84.21     3.90    56.70  89%1 <
  19  -3   3     4.93   -16.50    54.60  89%1 <
 -15  -3  -3   136.12   218.90    84.50  90%1 <
 -14  -6  -3   130.17    64.00    57.00  90%1 <
 -14  -4  -3   139.95   147.30    84.50  90%1 <
 -14  10  -2   253.39   221.80    84.80  90%1 <
 -13  -9  -3    82.91    60.80    71.40  90%1 <
 -13  -7  -3   153.66    87.50    75.50  90%1 <
 -13   7  -2    54.11   125.50    81.90  90%1 <
 -12 -12  -3   127.56   154.30    77.80  90%1 <
 -12 -10  -3   122.13   473.90   115.80  90%1 o
 -12   4  -2  1954.30  2027.60   153.40  90%1 o
 -11 -15  -3   476.52   499.10   101.50  90%1 o
 -11 -13  -3    62.11   249.60    86.70  90%1 <
 -11   1  -2  1112.30   856.50   148.20  90%1 o
 -11  17  -1   122.01   119.00    84.90  90%1 <
 -10 -16  -3   354.28   726.90   117.70  90%1 o
 -10  -2  -2   408.14   296.70   112.30  90%1 <
 -10  14  -1   270.62   359.80   110.10  90%1 o
  -9  -5  -2  3501.60  3434.40   186.10  90%1 o
  -9  11  -1  4778.90  6561.20   237.70  90%1 o
  -8  -8  -2   147.08     8.50   101.90  90%1 <
  -8   8  -1   197.24    66.50   106.90  90%1 <
  -7 -11  -2   717.46   972.70   153.70  90%1 o
  -7   5  -1   341.63   142.90   130.40  90%1 <
  -7  21   0    65.44   115.80   115.30  90%1 <
  -6   2  -1 12690.00 23460.10   430.30  90%1 o
  -6  18   0  6250.00  3986.60   223.00  90%1 o
  -5 -15  -2   310.79   502.00   124.30  90%1 o
  -5  -1  -1  8298.30  7413.10   336.40  90%1 o
  -4 -18  -2   162.33    98.80    99.80  90%1 <
  -4  -4  -1   674.81   777.00   214.50  90%1 o
  -3 -21  -2  2195.20  2309.10   174.10  90%1 o
  -3  -7  -1 26006.00 24009.10   447.20  90%1 o
  -1  19   1   387.98   769.20   224.20  90%1 o
   0  16   1 11911.00 12634.80   354.30  90%1 o
   1 -17  -1   455.65  1296.90   249.00  90%1 o
   1  13   1  2075.50  1186.80   211.10  90%1 o
   2  10   1   212.83   607.20   197.60  90%1 o
   3   7   1 22468.00 25772.90   461.90  90%1 o
   4   4   1   699.42  1286.00   246.50  90%1 o
   4  20   2    57.91    98.20    94.30  90%1 <
   5 -13   0   474.55   349.10   154.20  90%1 <
   5   1   1  7593.80  6369.90   318.80  90%1 o
   5  17   2   468.87  1106.70   155.30  90%1 o
   6 -16   0  5282.30  5779.30   245.50  90%1 o
   6  14   2  1946.60  2636.80   183.10  90%1 o
   7  11   2  1169.80  1740.60   175.00  90%1 o
   8  -6   1  1003.70   974.90   163.00  90%1 o
   8   8   2   448.91   643.40   144.00  90%1 o
   9  -9   1   596.09   506.10   129.80  90%1 o
   9   5   2  3113.10  3590.90   191.40  90%1 o
   9   7   2   130.70   219.40   101.10  90%1 <
  10 -12   1   190.81   273.40   106.50  90%1 <
  10   4   2   764.18   879.90   135.10  90%1 o
  11 -15   1   170.65   213.30    97.20  90%1 <
  11   1   2  2764.10  1522.00   160.00  90%1 o
  11  17   3   241.69   211.00    80.20  90%1 <
  12 -16   1  3690.80  3371.50   173.90  90%1 o
  12  -2   2   357.46   427.00   111.90  90%1 o
  12  14   3    94.27   123.90    72.40  90%1 <
  13 -19   1    12.65    92.20    74.10  90%1 <
  13  -5   2   139.53   173.60    86.50  90%1 <
  13  11   3   105.49   128.40    79.10  90%1 <
  14  -8   2   293.92   350.20    93.80  90%1 o
  14  -6   2    25.12    80.30    75.00  90%1 <
  14   8   3   278.20   221.60    82.60  90%1 <
  15 -11   2   198.82   306.70    87.60  90%1 o
  15  -9   2   734.70   497.90    96.80  90%1 o
  15   5   3   994.25   370.30    78.80  90%1 o
  15   7   3   137.71   176.50    79.80  90%1 <
  16 -12   2   167.71   246.40    77.90  90%1 o
  16   2   3    34.71   107.90    73.50  90%1 <
  16   4   3   149.23    84.50    56.90  90%1 <
  17  -1   3    25.77   -11.00    57.50  90%1 <
  17   1   3    39.44    83.90    68.60  90%1 <
  18  -4   3   169.26    75.90    50.90  90%1 <
  18  -2   3    24.74    43.50    48.00  90%1 <
  19  -7   3    59.63    42.00    56.30  90%1 <
  19  -5   3    94.29     3.90    56.70  90%1 <
 -15  -1  -3   331.48   414.90   100.40  91%1 o
 -14  -4  -3   121.45   147.30    84.50  91%1 <
 -14  10  -2   218.73   221.80    84.80  91%1 <
 -14  12  -2   238.94   158.70    81.50  91%1 <
 -13  -7  -3    95.12    87.50    75.50  91%1 <
 -13   7  -2    59.42   125.50    81.90  91%1 <
 -13   9  -2   275.45   312.70   106.60  91%1 <
 -12 -10  -3    98.85   473.90   115.80  91%1 o
 -12   4  -2  2447.30  2027.60   153.40  91%1 o
 -12   6  -2   115.10   259.40    96.90  91%1 <
 -11 -13  -3    77.01   249.60    86.70  91%1 <
 -11   1  -2   811.49   856.50   148.20  91%1 o
 -11   3  -2   301.06   332.20   114.10  91%1 <
 -11  17  -1   172.55   119.00    84.90  91%1 <
 -10 -16  -3   531.58   726.90   117.70  91%1 o
 -10 -14  -3    78.31   142.50    76.50  91%1 <
 -10  -2  -2   432.44   296.70   112.30  91%1 <
 -10   0  -2  5216.90  4466.60   216.30  91%1 o
 -10  14  -1   288.05   359.80   110.10  91%1 o
  -9 -17  -3   131.62   119.40    80.80  91%1 <
  -9  -3  -2  2787.70  2868.20   190.40  91%1 o
  -9  11  -1  5939.70  6561.20   237.70  91%1 o
  -8  -6  -2  1514.60  1731.60   180.80  91%1 o
  -8   8  -1   197.19    66.50   106.90  91%1 <
  -7  -9  -2    16.15    77.60    91.00  91%1 <
  -7   5  -1   362.84   142.90   130.40  91%1 <
  -7  21   0    53.27   115.80   115.30  91%1 <
  -6 -12  -2  7704.70  8890.20   260.30  91%1 o
  -6   2  -1 12396.00 23460.10   430.30  91%1 o
  -6  18   0  5946.90  3986.60   223.00  91%1 o
  -5 -15  -2   363.72   502.00   124.30  91%1 o
  -5  -1  -1  8440.70  7413.10   336.40  91%1 o
  -5  15   0   166.17   269.20   156.60  91%1 <
  -4 -18  -2   143.46    98.80    99.80  91%1 <
  -4  12   0  1112.70   648.80   206.40  91%1 o
  -2 -22  -2   339.41   489.20   129.20  91%1 o
  -1  19   1   332.03   769.20   224.20  91%1 o
   0  16   1 12486.00 12634.80   354.30  91%1 o
   1 -17  -1   637.25  1296.90   249.00  91%1 o
   2  10   1   210.47   607.20   197.60  91%1 o
   3   7   1 23328.00 25772.90   461.90  91%1 o
   3  23   2  1681.90  2448.60   167.00  91%1 o
   4   4   1  1014.50  1286.00   246.50  91%1 o
   4  20   2    89.78    98.20    94.30  91%1 <
   5   1   1  8090.40  6369.90   318.80  91%1 o
   5  17   2   833.41  1106.70   155.30  91%1 o
   6 -16   0  6128.80  5779.30   245.50  91%1 o
   6  -2   1 15885.00 13919.80   359.50  91%1 o
   6  14   2  2122.30  2636.80   183.10  91%1 o
   7 -19   0    32.70   192.50   120.80  91%1 <
   7  -5   1   234.10   286.30   144.00  91%1 <
   7  11   2  1174.90  1740.60   175.00  91%1 o
   8   8   2   469.92   643.40   144.00  91%1 o
   9   5   2  3416.10  3590.90   191.40  91%1 o
  10 -12   1   142.95   273.40   106.50  91%1 <
  10   2   2   571.89   260.40   107.50  91%1 <
  10  18   3   103.03    61.90    78.60  91%1 <
  11 -15   1   219.98   213.30    97.20  91%1 <
  11  -1   2  1646.00  1028.60   146.50  91%1 o
  11  15   3   133.98   242.10    81.60  91%1 <
  12 -18   1    21.53   168.50    92.40  91%1 <
  12  -4   2  2156.60  1814.20   147.10  91%1 o
  12  12   3   114.59   194.60    81.00  91%1 <
  13 -19   1    42.86    92.20    74.10  91%1 <
  13  -7   2    69.63    13.10    86.20  91%1 <
  13  -5   2   149.70   173.60    86.50  91%1 <
  13   9   3   120.79   113.20    76.80  91%1 <
  13  11   3   176.81   128.40    79.10  91%1 <
  14  -8   2   299.55   350.20    93.80  91%1 o
  14   6   3    37.57   109.80    64.40  91%1 <
  14   8   3   201.92   221.60    82.60  91%1 <
  15 -11   2   153.34   306.70    87.60  91%1 o
  15   3   3    25.65   132.60    82.10  91%1 <
  15   5   3   206.66   370.30    78.80  91%1 o
  16 -14   2   372.65   206.00    74.20  91%1 <
  16   2   3   126.91   107.90    73.50  91%1 <
  17  -3   3    13.06   -27.80    55.00  91%1 <
  17  -1   3    34.65   -11.00    57.50  91%1 <
  18  -6   3   155.73   165.10    73.50  91%1 <
  18  -4   3    68.25    75.90    50.90  91%1 <
  19  -7   3    42.64    42.00    56.30  91%1 <
 -15  -1  -3    91.38   414.90   100.40  92%1 o
 -15   1  -3   617.77   314.60    78.70  92%1 o
 -14  -4  -3   152.76   147.30    84.50  92%1 <
 -14  -2  -3  1266.70   417.30   106.60  92%1 o
 -14  12  -2   190.76   158.70    81.50  92%1 <
 -13  -5  -3   763.39   519.00    94.10  92%1 o
 -13   9  -2   241.64   312.70   106.60  92%1 <
 -12  -8  -3   216.87   325.40    96.90  92%1 o
 -12   6  -2   194.09   259.40    96.90  92%1 <
 -11 -11  -3   214.21   209.80    86.50  92%1 <
 -11   3  -2   257.49   332.20   114.10  92%1 <
 -11  19  -1    17.67     9.30    71.90  92%1 <
 -10 -14  -3    81.43   142.50    76.50  92%1 <
 -10   0  -2  4906.20  4466.60   216.30  92%1 o
 -10  16  -1   150.53   287.80   115.10  92%1 <
  -9 -17  -3   107.90   119.40    80.80  92%1 <
  -9  -3  -2  2413.30  2868.20   190.40  92%1 o
  -9  13  -1  4036.20  2980.60   193.20  92%1 o
  -8  -6  -2  1734.30  1731.60   180.80  92%1 o
  -7  -9  -2    10.39    77.60    91.00  92%1 <
  -6 -12  -2  6964.60  8890.20   260.30  92%1 o
  -5  15   0   194.62   269.20   156.60  92%1 <
  -4  12   0  1024.20   648.80   206.40  92%1 o
  -3 -19  -2  3279.80  3773.50   204.20  92%1 o
  -3   9   0  8857.50 10935.20   392.20  92%1 o
  -2 -22  -2   332.18   489.20   129.20  92%1 o
  -2   6   0  1532.10   929.80   327.80  92%1 <
  -2  22   1   384.60   928.70   211.20  92%1 o
   0 -14  -1  2300.70  4535.20   273.60  92%1 o
   3  23   2  1684.30  2448.60   167.00  92%1 o
   4  20   2    47.11    98.20    94.30  92%1 <
   6  -2   1 14012.00 13919.80   359.50  92%1 o
   6  12   2  6529.80  7862.90   267.30  92%1 o
   7 -19   0    54.38   192.50   120.80  92%1 <
   7  -5   1   264.10   286.30   144.00  92%1 <
   7   9   2   159.84   334.00   126.80  92%1 <
   8 -22   0    27.65    95.00   107.20  92%1 <
   8  -8   1   129.34   219.80   133.40  92%1 <
   8   6   2   827.36  1465.20   176.60  92%1 o
   9 -11   1  5652.30  5793.80   226.70  92%1 o
   9   3   2  3281.50  2714.10   205.40  92%1 o
   9  19   3   152.37   178.80    86.10  92%1 <
  10 -14   1   142.14    99.20    96.40  92%1 <
  10   0   2  4472.80  4026.90   213.10  92%1 o
  10   2   2   468.94   260.40   107.50  92%1 <
  10  16   3   774.13   696.00   102.00  92%1 o
  10  18   3    59.33    61.90    78.60  92%1 <
  11  -1   2  1470.90  1028.60   146.50  92%1 o
  11  13   3    78.49    -2.30    61.60  92%1 <
  11  15   3   104.40   242.10    81.60  92%1 <
  12 -18   1    31.70   168.50    92.40  92%1 <
  12  -4   2  1863.30  1814.20   147.10  92%1 o
  12  10   3   123.34   124.10    79.30  92%1 <
  12  12   3    78.70   194.60    81.00  92%1 <
  13  -7   2    82.88    13.10    86.20  92%1 <
  13   7   3    60.94   127.50    76.40  92%1 <
  13   9   3    89.68   113.20    76.80  92%1 <
  14 -10   2    38.31    82.70    73.00  92%1 <
  14   4   3   387.94   190.80    89.70  92%1 <
  14   6   3    49.06   109.80    64.40  92%1 <
  15 -13   2  1549.00   972.00   114.60  92%1 o
  15   1   3   308.71   341.90    95.80  92%1 o
  15   3   3    19.15   132.60    82.10  92%1 <
  16 -14   2   132.47   206.00    74.20  92%1 <
  16  -2   3   112.34   107.30    80.30  92%1 <
  17  -5   3    92.97   205.80    77.10  92%1 <
  17  -3   3    14.35   -27.80    55.00  92%1 <
  18  -8   3   389.49   189.00    76.00  92%1 <
  18  -6   3   145.64   165.10    73.50  92%1 <
 -15   1  -3   296.50   314.60    78.70  93%1 o
 -15   3  -3   219.12   246.40    91.50  93%1 <
 -14  -2  -3  1487.80   417.30   106.60  93%1 o
 -13  -5  -3   388.83   519.00    94.10  93%1 o
 -13  -3  -3   164.11   100.10    81.10  93%1 <
 -13  11  -2   230.94   211.90   105.00  93%1 <
 -12  -8  -3   113.67   325.40    96.90  93%1 o
 -12  -6  -3   122.15   687.90   121.50  93%1 o
 -12   8  -2   735.27   862.40   126.10  93%1 o
 -11 -11  -3   316.18   209.80    86.50  93%1 <
 -11  -9  -3    92.33   161.30    87.10  93%1 <
 -11   5  -2   209.65   192.90   100.00  93%1 <
 -11  19  -1     7.98     9.30    71.90  93%1 <
 -10 -12  -3   273.31   287.20    94.70  93%1 o
 -10   2  -2   641.88   363.80   138.10  93%1 <
 -10  16  -1   134.72   287.80   115.10  93%1 <
  -9 -15  -3    45.99   144.60    81.30  93%1 <
  -9  -1  -2 11482.00  8760.00   262.20  93%1 o
  -9  13  -1  3872.40  2980.60   193.20  93%1 o
  -8 -18  -3   651.99   866.10   120.70  93%1 o
  -8  -4  -2   737.70  1130.70   165.70  93%1 o
  -8  10  -1   242.37   388.50   127.60  93%1 o
  -7  -7  -2   119.64   144.80   121.20  93%1 <
  -7   7  -1   161.68   305.00   151.70  93%1 <
  -7  23   0   203.87   107.80    93.00  93%1 <
  -6 -10  -2  5383.30  6216.60   244.20  93%1 o
  -6   4  -1 12940.00 18445.30   373.70  93%1 o
  -5 -13  -2   250.03   360.80   131.50  93%1 <
  -5   1  -1  4360.90  4517.60   298.60  93%1 o
  -4 -16  -2   278.38   570.00   146.20  93%1 o
  -3 -19  -2  3140.00  3773.50   204.20  93%1 o
  -3   9   0  8220.10 10935.20   392.20  93%1 o
  -2 -22  -2   339.73   489.20   129.20  93%1 o
  -2  -8  -1   352.67   768.80   194.80  93%1 o
  -2   6   0  1801.40   929.80   327.80  93%1 <
  -2  22   1   383.05   928.70   211.20  93%1 o
  -1 -11  -1   336.14   650.10   189.60  93%1 o
  -1   3   0  3999.30  1145.10   625.60  93%1 <
   0 -14  -1  2019.30  4535.20   273.60  93%1 o
   1  -3   0  3683.10  1099.70   583.80  93%1 <
   4  18   2   112.31    61.00    98.20  93%1 <
   5  15   2   118.81   234.10   108.10  93%1 <
   6  12   2  6905.10  7862.90   267.30  93%1 o
   7   9   2   257.43   334.00   126.80  93%1 <
   8 -22   0    45.39    95.00   107.20  93%1 <
   8  -8   1   114.38   219.80   133.40  93%1 <
   8   6   2  1293.20  1465.20   176.60  93%1 o
   9 -11   1  5334.10  5793.80   226.70  93%1 o
   9   3   2  2990.20  2714.10   205.40  93%1 o
   9  19   3   151.19   178.80    86.10  93%1 <
  10 -14   1   137.20    99.20    96.40  93%1 <
  10   0   2  4834.70  4026.90   213.10  93%1 o
  10  14   3   134.10    95.80    75.10  93%1 <
  10  16   3   657.22   696.00   102.00  93%1 o
  11 -17   1    44.08   177.00    94.50  93%1 <
  11  -3   2   268.93   297.50   110.50  93%1 <
  11  11   3   317.06   276.20    93.30  93%1 <
  11  13   3    87.38    -2.30    61.60  93%1 <
  12 -20   1   323.22   700.20   109.90  93%1 o
  12  -6   2    41.86   120.10    98.30  93%1 <
  12   8   3   339.97   236.00   102.50  93%1 <
  12  10   3   163.47   124.10    79.30  93%1 <
  13  -9   2    33.83    84.60    77.90  93%1 <
  13   5   3   293.71   600.50   108.30  93%1 o
  13   7   3   106.49   127.50    76.40  93%1 <
  14 -12   2   235.37   224.40    86.40  93%1 <
  14 -10   2    33.31    82.70    73.00  93%1 <
  14   2   3   414.13   420.10    86.10  93%1 o
  14   4   3   272.29   190.80    89.70  93%1 <
  15 -15   2  1174.20  1117.60   116.20  93%1 o
  15 -13   2  1002.70   972.00   114.60  93%1 o
  15  -1   3   424.41   296.10    92.10  93%1 o
  15   1   3   349.03   341.90    95.80  93%1 o
  16  -4   3   142.47   235.20    85.60  93%1 <
  16  -2   3    59.72   107.30    80.30  93%1 <
  17  -7   3    21.24    -1.20    59.30  93%1 <
  17  -5   3    74.69   205.80    77.10  93%1 <
  18  -8   3   262.79   189.00    76.00  93%1 <


# For import please use the tool of Jana2020 program:
# "Structure->New->from Jana2020 embedded in CIF"


_Jana_m40_file
;
   42    0    0    1    0
 1.000000 0.000000 0.000000 0.000000 0.000000 0.000000      000000
 0.000000 0.000000 0.000000                                 000
 0.000000 0.000000 0.000000 0.000000 0.000000 0.000000      000000
 0.000000 0.000000 0.000000 0.000000 0.000000 0.000000      000000
 1.000000 0.000000 0.000000 0.000000 0.000000 0.000000      000000
 0.000000 0.000000 0.000000                                 000
 0.000000 0.000000 0.000000 0.000000 0.000000 0.000000      000000
 0.000000 0.000000 0.000000 0.000000 0.000000 0.000000      000000
 1.000000 0.000000 0.000000 0.000000 0.000000 0.000000      000000
 0.000000 0.000000 0.000000                                 000
 0.000000 0.000000 0.000000 0.000000 0.000000 0.000000      000000
 0.000000 0.000000 0.000000 0.000000 0.000000 0.000000      000000
Ni1       3  1     0.500000 0.000000 0.000000 0.500000
 0.008951 0.000000 0.000000 0.000000 0.000000 0.000000      0000100000
O1        4  1     1.000000 0.031092 0.386329 0.603693
 0.028482 0.000000 0.000000 0.000000 0.000000 0.000000      0111100000
C1        1  1     0.500000 0.000000 0.360964 0.750000
 0.016085 0.000000 0.000000 0.000000 0.000000 0.000000      0010100000
Ni2       3  1     1.000000 0.165988 0.498237-0.096892
 0.005042 0.000000 0.000000 0.000000 0.000000 0.000000      0111100000
O2        4  1     1.000000-0.004480 0.084184 0.567851
 0.011526 0.000000 0.000000 0.000000 0.000000 0.000000      0111000000
C2        1  1     0.500000 0.000000 0.296112 0.750000
 0.009180 0.000000 0.000000 0.000000 0.000000 0.000000      0010100000
C3        1  1     1.000000 0.011334 0.265119 0.943710
 0.017381 0.000000 0.000000 0.000000 0.000000 0.000000      0111100000
H3        2  1     1.000000 0.018227 0.288419 1.092960
 0.020857 0.000000 0.000000 0.000000 0.000000 0.000000      0000000000
C4        1  1     1.000000 0.013443 0.204646 0.938976
 0.011526 0.000000 0.000000 0.000000 0.000000 0.000000      0111100000
H4        2  1     1.000000 0.025578 0.180479 1.082711
 0.013831 0.000000 0.000000 0.000000 0.000000 0.000000      0000000000
C5        1  1     0.500000 0.000000 0.175113 0.750000
 0.011526 0.000000 0.000000 0.000000 0.000000 0.000000      0010000000
C6        1  1     0.500000 0.000000 0.109162 0.750000
 0.011526 0.000000 0.000000 0.000000 0.000000 0.000000      0010000000
O11       4  1     1.000000 0.168399 0.413668-0.024669
 0.013950 0.000000 0.000000 0.000000 0.000000 0.000000      0111100000
O12       4  1     1.000000 0.162631 0.417668 0.333141
 0.015140 0.000000 0.000000 0.000000 0.000000 0.000000      0111100000
O13       4  1     1.000000 0.201821 0.112116 0.056666
 0.021510 0.000000 0.000000 0.000000 0.000000 0.000000      0111100000
O14       4  1     1.000000 0.129524 0.114263 0.335179
 0.024081 0.000000 0.000000 0.000000 0.000000 0.000000      0111100000
C21       1  1     1.000000 0.165137 0.326392 0.167396
 0.004694 0.000000 0.000000 0.000000 0.000000 0.000000      0111100000
C22       1  1     1.000000 0.145185 0.296229 0.359775
 0.014926 0.000000 0.000000 0.000000 0.000000 0.000000      0111100000
H22       2  1     1.000000 0.130931 0.320778 0.500538
 0.017911 0.000000 0.000000 0.000000 0.000000 0.000000      0000000000
C23       1  1     1.000000 0.144356 0.236640 0.363581
 0.020671 0.000000 0.000000 0.000000 0.000000 0.000000      0111100000
H23       2  1     1.000000 0.126540 0.214095 0.504542
 0.024805 0.000000 0.000000 0.000000 0.000000 0.000000      0000000000
C24       1  1     1.000000 0.166689 0.203851 0.183991
 0.009066 0.000000 0.000000 0.000000 0.000000 0.000000      0111100000
C25       1  1     1.000000 0.187208 0.233282-0.001848
 0.013653 0.000000 0.000000 0.000000 0.000000 0.000000      0111100000
H25       2  1     1.000000 0.204067 0.208878-0.139861
 0.016384 0.000000 0.000000 0.000000 0.000000 0.000000      0000000000
C26       1  1     1.000000 0.185727 0.293618-0.007300
 0.014667 0.000000 0.000000 0.000000 0.000000 0.000000      0111100000
H26       2  1     1.000000 0.201050 0.315932-0.151829
 0.017601 0.000000 0.000000 0.000000 0.000000 0.000000      0000000000
C27       1  1     1.000000 0.166316 0.390897 0.160863
 0.008344 0.000000 0.000000 0.000000 0.000000 0.000000      0111100000
C28       1  1     1.000000 0.167676 0.139575 0.190541
 0.016200 0.000000 0.000000 0.000000 0.000000 0.000000      0111100000
O31       4  1     1.000000 0.167540 0.059196 0.694815
 0.016090 0.000000 0.000000 0.000000 0.000000 0.000000      0111100000
H31A      2  1     1.000000 0.161269 0.081750 0.549415
 0.019308 0.000000 0.000000 0.000000 0.000000 0.000000      0111000000
H31B      2  1     1.000000 0.177656 0.082960 0.833138
 0.019308 0.000000 0.000000 0.000000 0.000000 0.000000      0111000000
O32       4  1     1.000000 0.067666-0.016478 0.753032
 0.007631 0.000000 0.000000 0.000000 0.000000 0.000000      0111100000
H32A      2  1     1.000000 0.107986 0.012528 0.755067
 0.009157 0.000000 0.000000 0.000000 0.000000 0.000000      0111000000
H32B      2  1     1.000000 0.091473-0.057458 0.750109
 0.009157 0.000000 0.000000 0.000000 0.000000 0.000000      0111000000
O33       4  1     1.000000 0.097156 0.483957-0.343594
 0.007813 0.000000 0.000000 0.000000 0.000000 0.000000      0111100000
H33A      2  1     1.000000 0.066378 0.521774-0.319767
 0.009376 0.000000 0.000000 0.000000 0.000000 0.000000      0111000000
H33B      2  1     1.000000 0.067398 0.446709-0.352648
 0.009376 0.000000 0.000000 0.000000 0.000000 0.000000      0111000000
O34       4  1     1.000000 0.235075 0.516072 0.150211
 0.009799 0.000000 0.000000 0.000000 0.000000 0.000000      0111100000
H34A      2  1     1.000000 0.257889 0.555005 0.103300
 0.011759 0.000000 0.000000 0.000000 0.000000 0.000000      0111000000
H34B      2  1     1.000000 0.275029 0.486128 0.158469
 0.011759 0.000000 0.000000 0.000000 0.000000 0.000000      0111000000
O41       4  1     0.500000 0.000000 0.444062 0.250000
 0.023155 0.000000 0.000000 0.000000 0.000000 0.000000      0010100000
H41       2  1     1.000000 0.008067 0.418606 0.383589
 0.027787 0.000000 0.000000 0.000000 0.000000 0.000000      0111000000
--------------------------   s.u. block   --------------------------------------
 0.000000 0.000000 0.000000 0.000000 0.000000 0.000000
 0.000000 0.000000 0.000000
 0.000000 0.000000 0.000000 0.000000 0.000000 0.000000
 0.000000 0.000000 0.000000 0.000000 0.000000 0.000000
 0.000000 0.000000 0.000000 0.000000 0.000000 0.000000
 0.000000 0.000000 0.000000
 0.000000 0.000000 0.000000 0.000000 0.000000 0.000000
 0.000000 0.000000 0.000000 0.000000 0.000000 0.000000
 0.000000 0.000000 0.000000 0.000000 0.000000 0.000000
 0.000000 0.000000 0.000000
 0.000000 0.000000 0.000000 0.000000 0.000000 0.000000
 0.000000 0.000000 0.000000 0.000000 0.000000 0.000000
Ni1                0.000000 0.000000 0.000000 0.000000
 0.000444 0.000000 0.000000 0.000000 0.000000 0.000000
O1                 0.000000 0.000231 0.000217 0.000717
 0.001174 0.000000 0.000000 0.000000 0.000000 0.000000
C1                 0.000000 0.000000 0.000299 0.000000
 0.001539 0.000000 0.000000 0.000000 0.000000 0.000000
Ni2                0.000000 0.000081 0.000059 0.000187
 0.000317 0.000000 0.000000 0.000000 0.000000 0.000000
O2                 0.000000 0.000196 0.000171 0.000534
 0.000582 0.000000 0.000000 0.000000 0.000000 0.000000
C2                 0.000000 0.000000 0.000278 0.000000
 0.001425 0.000000 0.000000 0.000000 0.000000 0.000000
C3                 0.000000 0.000208 0.000209 0.000673
 0.001185 0.000000 0.000000 0.000000 0.000000 0.000000
H3                 0.000000-0.100000-0.100000-0.100000
 0.000000 0.000000 0.000000 0.000000 0.000000 0.000000
C4                 0.000000 0.000194 0.000200 0.000646
 0.000582 0.000000 0.000000 0.000000 0.000000 0.000000
H4                 0.000000-0.100000-0.100000-0.100000
 0.000000 0.000000 0.000000 0.000000 0.000000 0.000000
C5                 0.000000 0.000000 0.000291 0.000000
 0.000582 0.000000 0.000000 0.000000 0.000000 0.000000
C6                 0.000000 0.000000 0.000288 0.000000
 0.000582 0.000000 0.000000 0.000000 0.000000 0.000000
O11                0.000000 0.000212 0.000154 0.000573
 0.000863 0.000000 0.000000 0.000000 0.000000 0.000000
O12                0.000000 0.000237 0.000142 0.000606
 0.000865 0.000000 0.000000 0.000000 0.000000 0.000000
O13                0.000000 0.000200 0.000192 0.000641
 0.001054 0.000000 0.000000 0.000000 0.000000 0.000000
O14                0.000000 0.000203 0.000189 0.000665
 0.001064 0.000000 0.000000 0.000000 0.000000 0.000000
C21                0.000000 0.000238 0.000163 0.000600
 0.000845 0.000000 0.000000 0.000000 0.000000 0.000000
C22                0.000000 0.000192 0.000202 0.000708
 0.001148 0.000000 0.000000 0.000000 0.000000 0.000000
H22                0.000000-0.100000-0.100000-0.100000
 0.000000 0.000000 0.000000 0.000000 0.000000 0.000000
C23                0.000000 0.000205 0.000217 0.000736
 0.001225 0.000000 0.000000 0.000000 0.000000 0.000000
H23                0.000000-0.100000-0.100000-0.100000
 0.000000 0.000000 0.000000 0.000000 0.000000 0.000000
C24                0.000000 0.000251 0.000171 0.000623
 0.000945 0.000000 0.000000 0.000000 0.000000 0.000000
C25                0.000000 0.000197 0.000208 0.000712
 0.001095 0.000000 0.000000 0.000000 0.000000 0.000000
H25                0.000000-0.100000-0.100000-0.100000
 0.000000 0.000000 0.000000 0.000000 0.000000 0.000000
C26                0.000000 0.000190 0.000208 0.000715
 0.001118 0.000000 0.000000 0.000000 0.000000 0.000000
H26                0.000000-0.100000-0.100000-0.100000
 0.000000 0.000000 0.000000 0.000000 0.000000 0.000000
C27                0.000000 0.000251 0.000170 0.000651
 0.000924 0.000000 0.000000 0.000000 0.000000 0.000000
C28                0.000000 0.000274 0.000179 0.000692
 0.001035 0.000000 0.000000 0.000000 0.000000 0.000000
O31                0.000000 0.000233 0.000152 0.000646
 0.000894 0.000000 0.000000 0.000000 0.000000 0.000000
H31A               0.000000 0.001206 0.000805 0.002003
 0.000000 0.000000 0.000000 0.000000 0.000000 0.000000
H31B               0.000000 0.001098 0.000779 0.002333
 0.000000 0.000000 0.000000 0.000000 0.000000 0.000000
O32                0.000000 0.000169 0.000153 0.000647
 0.000784 0.000000 0.000000 0.000000 0.000000 0.000000
H32A               0.000000 0.000701 0.000678 0.003150
 0.000000 0.000000 0.000000 0.000000 0.000000 0.000000
H32B               0.000000 0.000810 0.000525 0.003331
 0.000000 0.000000 0.000000 0.000000 0.000000 0.000000
O33                0.000000 0.000186 0.000179 0.000557
 0.000869 0.000000 0.000000 0.000000 0.000000 0.000000
H33A               0.000000 0.000675 0.000484 0.002894
 0.000000 0.000000 0.000000 0.000000 0.000000 0.000000
H33B               0.000000 0.000673 0.000469 0.003130
 0.000000 0.000000 0.000000 0.000000 0.000000 0.000000
O34                0.000000 0.000199 0.000185 0.000565
 0.000935 0.000000 0.000000 0.000000 0.000000 0.000000
H34A               0.000000 0.000920 0.000601 0.003175
 0.000000 0.000000 0.000000 0.000000 0.000000 0.000000
H34B               0.000000 0.000793 0.000738 0.002968
 0.000000 0.000000 0.000000 0.000000 0.000000 0.000000
O41                0.000000 0.000000 0.000280 0.000000
 0.001436 0.000000 0.000000 0.000000 0.000000 0.000000
H41                0.000000 0.001170 0.000916 0.002652
 0.000000 0.000000 0.000000 0.000000 0.000000 0.000000
--------------------------   Saved points   ------------------------------------
    0
--------------------------   Critical points   ---------------------------------
    0
--------------------------   Fourier maxima   ----------------------------------
    1    1    3
Max1      1  1     1.000000 0.000000-0.000000 0.000000      000  0  0  0
     0.93     0.50
Max2      1  1     1.000000 0.666763 0.003730 0.099508      000  0  0  0
     0.85     0.40
Max3      1  1     1.000000 0.931883 0.016103 0.231205      000  0  0  0
     0.37     0.22
Max4      1  1     1.000000 0.333816 0.000807 0.156478      000  0  0  0
     0.52     0.21
Max5      1  1     1.000000 0.400284 0.015991 0.162085      000  0  0  0
     0.36     0.21
Max6      1  1     1.000000 0.267141 0.015235 0.144576      000  0  0  0
     0.30     0.16
Max7      1  1     1.000000 0.668300 0.083836 0.031126      000  0  0  0
     0.24     0.13
Max8      1  1     1.000000 0.000696 0.134721 0.250000      000  0  0  0
     0.16     0.13
Max9      1  1     1.000000 0.761696 0.485939 0.071526      000  0  0  0
     0.21     0.13
Max10     1  1     1.000000 0.333532 0.434066 0.215823      000  0  0  0
     0.26     0.12
--------------------------   Fourier minima   ----------------------------------
    1    1    3
Min1      1  1     1.000000 0.696062 0.025802 0.230017      000  0  0  0
     0.34     0.22
Min2      1  1     1.000000 0.034210 0.000324 0.154944      000  0  0  0
     0.34     0.21
Min3      1  1     1.000000 0.364847 0.024013 0.061528      000  0  0  0
     0.34     0.20
Min4      1  1     1.000000 0.531327 0.525351 0.114320      000  0  0  0
     0.31     0.19
Min5      1  1     1.000000 0.302253 0.016528 0.023063      000  0  0  0
     0.32     0.19
--------------------------------------------------------------------------------
;


_Jana_m50_file
;
Version Jana2020
title
cell 20.30817 22.84715 6.22579 90 90 90
esdcell 0.05 0.05 0.014 0 0 0
spgroup Pbcn 60 3
lattice P
symmetry x y z
symmetry -x+1/2 -y+1/2 z+1/2
symmetry -x y -z+1/2
symmetry x+1/2 -y+1/2 -z
symmetry -x -y -z
symmetry x+1/2 y+1/2 -z+1/2
symmetry x -y z+1/2
symmetry -x+1/2 y+1/2 z
unitsnumb 12
atlist C8 H10 Ni O7
formtab -62
atom C atradius 0.77 color 128073041
atom H atradius 0.46 color 255204204
atom Ni atradius 1.25 color 183187189
atom O atradius 0.74 color 254003000
roundmethod 1
end
*******************************************************************************
refine
  cycles 20 damp 10 convlim 0.01 uisolim 0
  restric C4 12 C5 C6 O2
  distfix = 0.0099999998 O31 H31A; O31 H31B; O32 H32A; O32 H32B; O33 H33A; O33 H
  &33B; O34 H34A; O34 H34B; O41 H41
  anglefix 109 0.1000000015 H33A O33 H33B
  keep hydro triang C3 2 1 C2 C4 1.08 H3
  keep ADP riding C3 1.2 H3
  keep hydro triang C4 2 1 C3 C5 1.08 H4
  keep ADP riding C4 1.2 H4
  keep hydro triang C22 2 1 C21 C23 1.08 H22
  keep ADP riding C22 1.2 H22
  keep hydro triang C23 2 1 C22 C24 1.08 H23
  keep ADP riding C23 1.2 H23
  keep hydro triang C25 2 1 C24 C26 1.08 H25
  keep ADP riding C25 1.2 H25
  keep hydro triang C26 2 1 C25 C21 1.08 H26
  keep ADP riding C26 1.2 H26
  keep ADP riding O31 1.2 H31A H31B
  keep ADP riding O32 1.2 H32A H32B
  keep ADP riding O33 1.2 H33A H33B
  keep ADP riding O34 1.2 H34A H34B
  keep ADP riding O41 1.2 H41
end refine
fourier
end fourier
dist
end dist
contour
end contour
;


_Jana_m90_file
;
eformat91 0
datblock Block1
nref 14189 obslim 3 sctom90 1 norefitems 1 diffscales 1 dataave 0 scalelim 10 hklf5 0
radtype 3 dattype 1
lambda 0.02851 lpfactor 3
datcolltemp 293
datblock Block2
nref 38295 obslim 3 sctom90 1 norefitems 1 diffscales 1 dataave 0 scalelim 10 hklf5 0
radtype 3 dattype 1
lambda 0.02851 lpfactor 3
datcolltemp 293
datblock Block3
nref 34947 obslim 3 sctom90 1 norefitems 1 diffscales 2 dataave 0 scalelim 10 hklf5 0
radtype 3 dattype 1
lambda 0.02851 lpfactor 3
datcolltemp 293
end
Data Block1
  -9   3   4     69.4     73.6   1   0   1  0.0000  0.0000  0.0000  0.0000  0.0000  0.0000  0.0000  0.0000   0.000000E+00           1001
  -9   5   4     95.9     75.5   1   0   1  0.0000  0.0000  0.0000  0.0000  0.0000  0.0000  0.0000  0.0000   0.000000E+00           2001
  -9   7   4    301.1     93.0   1   0   1  0.0000  0.0000  0.0000  0.0000  0.0000  0.0000  0.0000  0.0000   0.000000E+00           3001
  -9   9   4    102.5     77.8   1   0   1  0.0000  0.0000  0.0000  0.0000  0.0000  0.0000  0.0000  0.0000   0.000000E+00           4001
  -9  11   4    128.9     78.2   1   0   1  0.0000  0.0000  0.0000  0.0000  0.0000  0.0000  0.0000  0.0000   0.000000E+00           5001
  -9  13   4    201.6     79.2   1   0   1  0.0000  0.0000  0.0000  0.0000  0.0000  0.0000  0.0000  0.0000   0.000000E+00           6001
  -8 -12   4    144.1     79.1   1   0   1  0.0000  0.0000  0.0000  0.0000  0.0000  0.0000  0.0000  0.0000   0.000000E+00           7001
  -8 -10   4     72.5     73.4   1   0   1  0.0000  0.0000  0.0000  0.0000  0.0000  0.0000  0.0000  0.0000   0.000000E+00           8001
  -8  -8   4    123.6     78.6   1   0   1  0.0000  0.0000  0.0000  0.0000  0.0000  0.0000  0.0000  0.0000   0.000000E+00           9001
  -8  -6   4    556.1     94.2   1   0   1  0.0000  0.0000  0.0000  0.0000  0.0000  0.0000  0.0000  0.0000   0.000000E+00          10001
  -8  -4   4    149.1     83.4   1   0   1  0.0000  0.0000  0.0000  0.0000  0.0000  0.0000  0.0000  0.0000   0.000000E+00          11001
  -8  -2   4    208.2     93.4   1   0   1  0.0000  0.0000  0.0000  0.0000  0.0000  0.0000  0.0000  0.0000   0.000000E+00          12001
  -8   0   4    634.4    121.8   1   0   1  0.0000  0.0000  0.0000  0.0000  0.0000  0.0000  0.0000  0.0000   0.000000E+00          13001
  -8   2   4    179.4     75.6   1   0   1  0.0000  0.0000  0.0000  0.0000  0.0000  0.0000  0.0000  0.0000   0.000000E+00          14001
  -8  18   3    599.3    122.8   1   0   1  0.0000  0.0000  0.0000  0.0000  0.0000  0.0000  0.0000  0.0000   0.000000E+00          15001
  -7 -13   4     15.6     50.7   1   0   1  0.0000  0.0000  0.0000  0.0000  0.0000  0.0000  0.0000  0.0000   0.000000E+00          16001
  -7   7   3   1238.3    160.0   1   0   1  0.0000  0.0000  0.0000  0.0000  0.0000  0.0000  0.0000  0.0000   0.000000E+00          17001
  -7   9   3    308.6    117.9   1   0   1  0.0000  0.0000  0.0000  0.0000  0.0000  0.0000  0.0000  0.0000   0.000000E+00          18001
  -7  11   3    265.5    102.0   1   0   1  0.0000  0.0000  0.0000  0.0000  0.0000  0.0000  0.0000  0.0000   0.000000E+00          19001
  -7  13   3    144.2     95.0   1   0   1  0.0000  0.0000  0.0000  0.0000  0.0000  0.0000  0.0000  0.0000   0.000000E+00          20001
  -7  15   3      1.2     42.4   1   0   1  0.0000  0.0000  0.0000  0.0000  0.0000  0.0000  0.0000  0.0000   0.000000E+00          21001
  -6 -10   3     52.6     70.9   1   0   1  0.0000  0.0000  0.0000  0.0000  0.0000  0.0000  0.0000  0.0000   0.000000E+00          22001
  -6  -8   3    191.8     86.3   1   0   1  0.0000  0.0000  0.0000  0.0000  0.0000  0.0000  0.0000  0.0000   0.000000E+00          23001
  -6  -6   3    101.3     96.0   1   0   1  0.0000  0.0000  0.0000  0.0000  0.0000  0.0000  0.0000  0.0000   0.000000E+00          24001
  -6  -4   3    661.3    129.4   1   0   1  0.0000  0.0000  0.0000  0.0000  0.0000  0.0000  0.0000  0.0000   0.000000E+00          25001
  -6  -2   3    617.2    139.6   1   0   1  0.0000  0.0000  0.0000  0.0000  0.0000  0.0000  0.0000  0.0000   0.000000E+00          26001
  -6   2   3    748.9    111.4   1   0   1  0.0000  0.0000  0.0000  0.0000  0.0000  0.0000  0.0000  0.0000   0.000000E+00          28001
  -6  20   2    321.7    126.9   1   0   1  0.0000  0.0000  0.0000  0.0000  0.0000  0.0000  0.0000  0.0000   0.000000E+00          29001
  -6  22   2    475.3    131.5   1   0   1  0.0000  0.0000  0.0000  0.0000  0.0000  0.0000  0.0000  0.0000   0.000000E+00          30001
  -5 -19   3    115.1     86.5   1   0   1  0.0000  0.0000  0.0000  0.0000  0.0000  0.0000  0.0000  0.0000   0.000000E+00          31001
  -5 -17   3     -0.6     98.1   1   0   1  0.0000  0.0000  0.0000  0.0000  0.0000  0.0000  0.0000  0.0000   0.000000E+00          32001
  -5 -15   3    241.5    111.1   1   0   1  0.0000  0.0000  0.0000  0.0000  0.0000  0.0000  0.0000  0.0000   0.000000E+00          33001
  -5 -13   3    -10.6     47.7   1   0   1  0.0000  0.0000  0.0000  0.0000  0.0000  0.0000  0.0000  0.0000   0.000000E+00          34001
  -5   9   2    960.9    199.2   1   0   1  0.0000  0.0000  0.0000  0.0000  0.0000  0.0000  0.0000  0.0000   0.000000E+00          35001
  -5  11   2    172.7    134.0   1   0   1  0.0000  0.0000  0.0000  0.0000  0.0000  0.0000  0.0000  0.0000   0.000000E+00          36001
  -5  13   2    184.6    115.9   1   0   1  0.0000  0.0000  0.0000  0.0000  0.0000  0.0000  0.0000  0.0000   0.000000E+00          37001
  -5  15   2    -18.2     43.3   1   0   1  0.0000  0.0000  0.0000  0.0000  0.0000  0.0000  0.0000  0.0000   0.000000E+00          38001
  -4  -6   2    216.8    129.2   1   0   1  0.0000  0.0000  0.0000  0.0000  0.0000  0.0000  0.0000  0.0000   0.000000E+00          39001
  -4  -4   2   1262.2    195.5   1   0   1  0.0000  0.0000  0.0000  0.0000  0.0000  0.0000  0.0000  0.0000   0.000000E+00          40001
  -4  -2   2    108.7    166.0   1   0   1  0.0000  0.0000  0.0000  0.0000  0.0000  0.0000  0.0000  0.0000   0.000000E+00          41001
  -4   0   2   5166.6    327.5   1   0   1  0.0000  0.0000  0.0000  0.0000  0.0000  0.0000  0.0000  0.0000   0.000000E+00          42001
  -4   2   2     24.8    105.3   1   0   1  0.0000  0.0000  0.0000  0.0000  0.0000  0.0000  0.0000  0.0000   0.000000E+00          43001
  -4  22   1    808.7    277.7   1   0   1  0.0000  0.0000  0.0000  0.0000  0.0000  0.0000  0.0000  0.0000   0.000000E+00          44001
  -4  24   1    209.8    232.1   1   0   1  0.0000  0.0000  0.0000  0.0000  0.0000  0.0000  0.0000  0.0000   0.000000E+00          45001
  -3 -23   2    929.4    131.0   1   0   1  0.0000  0.0000  0.0000  0.0000  0.0000  0.0000  0.0000  0.0000   0.000000E+00          46001
  -3 -21   2    552.7    108.8   1   0   1  0.0000  0.0000  0.0000  0.0000  0.0000  0.0000  0.0000  0.0000   0.000000E+00          47001
  -3 -19   2   1047.4    133.1   1   0   1  0.0000  0.0000  0.0000  0.0000  0.0000  0.0000  0.0000  0.0000   0.000000E+00          48001
  -3 -17   2    783.1    134.9   1   0   1  0.0000  0.0000  0.0000  0.0000  0.0000  0.0000  0.0000  0.0000   0.000000E+00          49001
  -3 -15   2   5929.1    217.1   1   0   1  0.0000  0.0000  0.0000  0.0000  0.0000  0.0000  0.0000  0.0000   0.000000E+00          50001
  -3 -13   2     83.2     69.8   1   0   1  0.0000  0.0000  0.0000  0.0000  0.0000  0.0000  0.0000  0.0000   0.000000E+00          51001
  -3  11   1  10444.1    365.4   1   0   1  0.0000  0.0000  0.0000  0.0000  0.0000  0.0000  0.0000  0.0000   0.000000E+00          52001
  -3  13   1    176.5    157.4   1   0   1  0.0000  0.0000  0.0000  0.0000  0.0000  0.0000  0.0000  0.0000   0.000000E+00          53001
  -2  -2   1    377.3    231.1   1   0   1  0.0000  0.0000  0.0000  0.0000  0.0000  0.0000  0.0000  0.0000   0.000000E+00          54001
  -2   2   1     11.9     98.2   1   0   1  0.0000  0.0000  0.0000  0.0000  0.0000  0.0000  0.0000  0.0000   0.000000E+00          56001
  -2  22   0    -24.0     56.6   1   0   1  0.0000  0.0000  0.0000  0.0000  0.0000  0.0000  0.0000  0.0000   0.000000E+00          57001
  -2  24   0    239.3    127.3   1   0   1  0.0000  0.0000  0.0000  0.0000  0.0000  0.0000  0.0000  0.0000   0.000000E+00          58001
  -1 -23   1     12.0     89.6   1   0   1  0.0000  0.0000  0.0000  0.0000  0.0000  0.0000  0.0000  0.0000   0.000000E+00          59001
  -1 -21   1     23.3     99.2   1   0   1  0.0000  0.0000  0.0000  0.0000  0.0000  0.0000  0.0000  0.0000   0.000000E+00          60001
  -1 -19   1    170.7    114.7   1   0   1  0.0000  0.0000  0.0000  0.0000  0.0000  0.0000  0.0000  0.0000   0.000000E+00          61001
  -1 -17   1    596.9    139.9   1   0   1  0.0000  0.0000  0.0000  0.0000  0.0000  0.0000  0.0000  0.0000   0.000000E+00          62001
  -1 -15   1    207.6    110.2   1   0   1  0.0000  0.0000  0.0000  0.0000  0.0000  0.0000  0.0000  0.0000   0.000000E+00          63001
  -1 -13   1    -31.0     47.6   1   0   1  0.0000  0.0000  0.0000  0.0000  0.0000  0.0000  0.0000  0.0000   0.000000E+00          64001
  -1  13   0    722.3    190.7   1   0   1  0.0000  0.0000  0.0000  0.0000  0.0000  0.0000  0.0000  0.0000   0.000000E+00          65001
  -1  15   0    512.9    192.2   1   0   1  0.0000  0.0000  0.0000  0.0000  0.0000  0.0000  0.0000  0.0000   0.000000E+00          66001
   0  22  -1    382.5     87.6   1   0   1  0.0000  0.0000  0.0000  0.0000  0.0000  0.0000  0.0000  0.0000   0.000000E+00          67001
   0  24  -1    173.3     98.1   1   0   1  0.0000  0.0000  0.0000  0.0000  0.0000  0.0000  0.0000  0.0000   0.000000E+00          68001
   1 -23   0    317.8    140.2   1   0   1  0.0000  0.0000  0.0000  0.0000  0.0000  0.0000  0.0000  0.0000   0.000000E+00          69001
   1 -21   0    195.8    145.1   1   0   1  0.0000  0.0000  0.0000  0.0000  0.0000  0.0000  0.0000  0.0000   0.000000E+00          70001
   1 -19   0    107.8    152.0   1   0   1  0.0000  0.0000  0.0000  0.0000  0.0000  0.0000  0.0000  0.0000   0.000000E+00          71001
   1 -17   0    396.4    152.9   1   0   1  0.0000  0.0000  0.0000  0.0000  0.0000  0.0000  0.0000  0.0000   0.000000E+00          72001
   1 -15   0     30.6     90.8   1   0   1  0.0000  0.0000  0.0000  0.0000  0.0000  0.0000  0.0000  0.0000   0.000000E+00          73001
   1  11  -1     50.2     79.1   1   0   1  0.0000  0.0000  0.0000  0.0000  0.0000  0.0000  0.0000  0.0000   0.000000E+00          74001
   1  13  -1     19.8    114.1   1   0   1  0.0000  0.0000  0.0000  0.0000  0.0000  0.0000  0.0000  0.0000   0.000000E+00          75001
   1  15  -1    359.2    131.2   1   0   1  0.0000  0.0000  0.0000  0.0000  0.0000  0.0000  0.0000  0.0000   0.000000E+00          76001
   2  -2  -1     97.6    125.1   1   0   1  0.0000  0.0000  0.0000  0.0000  0.0000  0.0000  0.0000  0.0000   0.000000E+00          77001
   2   2  -1    236.2    217.3   1   0   1  0.0000  0.0000  0.0000  0.0000  0.0000  0.0000  0.0000  0.0000   0.000000E+00          79001
   2  20  -2    -36.2     41.9   1   0   1  0.0000  0.0000  0.0000  0.0000  0.0000  0.0000  0.0000  0.0000   0.000000E+00          80001
   2  22  -2     26.2     79.2   1   0   1  0.0000  0.0000  0.0000  0.0000  0.0000  0.0000  0.0000  0.0000   0.000000E+00          81001
   3 -21  -1    164.1    135.3   1   0   1  0.0000  0.0000  0.0000  0.0000  0.0000  0.0000  0.0000  0.0000   0.000000E+00          82001
   3 -19  -1    500.1    202.5   1   0   1  0.0000  0.0000  0.0000  0.0000  0.0000  0.0000  0.0000  0.0000   0.000000E+00          83001
   3 -17  -1   1394.1    252.5   1   0   1  0.0000  0.0000  0.0000  0.0000  0.0000  0.0000  0.0000  0.0000   0.000000E+00          84001
   3 -15  -1   2335.8    275.7   1   0   1  0.0000  0.0000  0.0000  0.0000  0.0000  0.0000  0.0000  0.0000   0.000000E+00          85001
   3   9  -2    -14.8     47.6   1   0   1  0.0000  0.0000  0.0000  0.0000  0.0000  0.0000  0.0000  0.0000   0.000000E+00          86001
   3  11  -2    534.4    111.7   1   0   1  0.0000  0.0000  0.0000  0.0000  0.0000  0.0000  0.0000  0.0000   0.000000E+00          87001
   3  13  -2    570.7    119.0   1   0   1  0.0000  0.0000  0.0000  0.0000  0.0000  0.0000  0.0000  0.0000   0.000000E+00          88001
   3  15  -2   6608.5    243.6   1   0   1  0.0000  0.0000  0.0000  0.0000  0.0000  0.0000  0.0000  0.0000   0.000000E+00          89001
   3  17  -2   1110.7    140.1   1   0   1  0.0000  0.0000  0.0000  0.0000  0.0000  0.0000  0.0000  0.0000   0.000000E+00          90001
   4  -4  -2     65.7     93.5   1   0   1  0.0000  0.0000  0.0000  0.0000  0.0000  0.0000  0.0000  0.0000   0.000000E+00          91001
   4  -2  -2    142.4    166.3   1   0   1  0.0000  0.0000  0.0000  0.0000  0.0000  0.0000  0.0000  0.0000   0.000000E+00          92001
   4   0  -2   5539.8    333.9   1   0   1  0.0000  0.0000  0.0000  0.0000  0.0000  0.0000  0.0000  0.0000   0.000000E+00          93001
   4   2  -2    799.2    230.7   1   0   1  0.0000  0.0000  0.0000  0.0000  0.0000  0.0000  0.0000  0.0000   0.000000E+00          94001
   4   4  -2   1584.2    199.1   1   0   1  0.0000  0.0000  0.0000  0.0000  0.0000  0.0000  0.0000  0.0000   0.000000E+00          95001
   4  20  -3    152.9     69.4   1   0   1  0.0000  0.0000  0.0000  0.0000  0.0000  0.0000  0.0000  0.0000   0.000000E+00          96001
   4  22  -3     29.2     69.4   1   0   1  0.0000  0.0000  0.0000  0.0000  0.0000  0.0000  0.0000  0.0000   0.000000E+00          97001
   5 -21  -2    147.4     93.8   1   0   1  0.0000  0.0000  0.0000  0.0000  0.0000  0.0000  0.0000  0.0000   0.000000E+00          98001
   5 -19  -2     65.1    115.0   1   0   1  0.0000  0.0000  0.0000  0.0000  0.0000  0.0000  0.0000  0.0000   0.000000E+00          99001
   5 -17  -2    571.4    146.5   1   0   1  0.0000  0.0000  0.0000  0.0000  0.0000  0.0000  0.0000  0.0000   0.000000E+00         100001
   5 -15  -2    227.1    124.5   1   0   1  0.0000  0.0000  0.0000  0.0000  0.0000  0.0000  0.0000  0.0000   0.000000E+00         101001
   5 -13  -2    167.1    135.0   1   0   1  0.0000  0.0000  0.0000  0.0000  0.0000  0.0000  0.0000  0.0000   0.000000E+00         102001
   5   9  -3    252.3     89.8   1   0   1  0.0000  0.0000  0.0000  0.0000  0.0000  0.0000  0.0000  0.0000   0.000000E+00         103001
   5  11  -3    106.9     76.5   1   0   1  0.0000  0.0000  0.0000  0.0000  0.0000  0.0000  0.0000  0.0000   0.000000E+00         104001
   5  13  -3      3.9     70.3   1   0   1  0.0000  0.0000  0.0000  0.0000  0.0000  0.0000  0.0000  0.0000   0.000000E+00         105001
   5  15  -3    282.9    101.9   1   0   1  0.0000  0.0000  0.0000  0.0000  0.0000  0.0000  0.0000  0.0000   0.000000E+00         106001
   5  17  -3    105.8    105.9   1   0   1  0.0000  0.0000  0.0000  0.0000  0.0000  0.0000  0.0000  0.0000   0.000000E+00         107001
   5  19  -3    106.0     93.8   1   0   1  0.0000  0.0000  0.0000  0.0000  0.0000  0.0000  0.0000  0.0000   0.000000E+00         108001
   6  -6  -3      5.0     48.8   1   0   1  0.0000  0.0000  0.0000  0.0000  0.0000  0.0000  0.0000  0.0000   0.000000E+00         109001
   6  -4  -3    539.8    115.3   1   0   1  0.0000  0.0000  0.0000  0.0000  0.0000  0.0000  0.0000  0.0000   0.000000E+00         110001
   6  -2  -3    597.2    123.7   1   0   1  0.0000  0.0000  0.0000  0.0000  0.0000  0.0000  0.0000  0.0000   0.000000E+00         111001
   6   2  -3    551.2    116.6   1   0   1  0.0000  0.0000  0.0000  0.0000  0.0000  0.0000  0.0000  0.0000   0.000000E+00         113001
   6   4  -3    574.7    126.7   1   0   1  0.0000  0.0000  0.0000  0.0000  0.0000  0.0000  0.0000  0.0000   0.000000E+00         114001
   6  18  -4     14.5     41.2   1   0   1  0.0000  0.0000  0.0000  0.0000  0.0000  0.0000  0.0000  0.0000   0.000000E+00         115001
   7 -19  -3    277.1    111.8   1   0   1  0.0000  0.0000  0.0000  0.0000  0.0000  0.0000  0.0000  0.0000   0.000000E+00         116001
   7 -17  -3    152.6    108.8   1   0   1  0.0000  0.0000  0.0000  0.0000  0.0000  0.0000  0.0000  0.0000   0.000000E+00         117001
   7 -15  -3    -73.1     84.2   1   0   1  0.0000  0.0000  0.0000  0.0000  0.0000  0.0000  0.0000  0.0000   0.000000E+00         118001
   7 -13  -3    150.6     92.6   1   0   1  0.0000  0.0000  0.0000  0.0000  0.0000  0.0000  0.0000  0.0000   0.000000E+00         119001
   7 -11  -3    234.9    101.6   1   0   1  0.0000  0.0000  0.0000  0.0000  0.0000  0.0000  0.0000  0.0000   0.000000E+00         120001
   7   7  -4     94.3     56.1   1   0   1  0.0000  0.0000  0.0000  0.0000  0.0000  0.0000  0.0000  0.0000   0.000000E+00         121001
   7   9  -4     41.9     67.8   1   0   1  0.0000  0.0000  0.0000  0.0000  0.0000  0.0000  0.0000  0.0000   0.000000E+00         122001
   7  11  -4    531.0    100.2   1   0   1  0.0000  0.0000  0.0000  0.0000  0.0000  0.0000  0.0000  0.0000   0.000000E+00         123001
   7  13  -4    -23.5     63.3   1   0   1  0.0000  0.0000  0.0000  0.0000  0.0000  0.0000  0.0000  0.0000   0.000000E+00         124001
   7  15  -4    399.9     96.5   1   0   1  0.0000  0.0000  0.0000  0.0000  0.0000  0.0000  0.0000  0.0000   0.000000E+00         125001
   7  17  -4     25.1     67.9   1   0   1  0.0000  0.0000  0.0000  0.0000  0.0000  0.0000  0.0000  0.0000   0.000000E+00         126001
   8  -8  -4    156.8     67.0   1   0   1  0.0000  0.0000  0.0000  0.0000  0.0000  0.0000  0.0000  0.0000   0.000000E+00         127001
   8  -6  -4    462.8    104.5   1   0   1  0.0000  0.0000  0.0000  0.0000  0.0000  0.0000  0.0000  0.0000   0.000000E+00         128001
   8  -4  -4    122.6     81.7   1   0   1  0.0000  0.0000  0.0000  0.0000  0.0000  0.0000  0.0000  0.0000   0.000000E+00         129001
   8  -2  -4    299.0    100.4   1   0   1  0.0000  0.0000  0.0000  0.0000  0.0000  0.0000  0.0000  0.0000   0.000000E+00         130001
   8   0  -4    484.6    108.9   1   0   1  0.0000  0.0000  0.0000  0.0000  0.0000  0.0000  0.0000  0.0000   0.000000E+00         131001
   8   2  -4    295.0     98.3   1   0   1  0.0000  0.0000  0.0000  0.0000  0.0000  0.0000  0.0000  0.0000   0.000000E+00         132001
   8   4  -4    145.9     80.7   1   0   1  0.0000  0.0000  0.0000  0.0000  0.0000  0.0000  0.0000  0.0000   0.000000E+00         133001
   8   6  -4    450.1    103.5   1   0   1  0.0000  0.0000  0.0000  0.0000  0.0000  0.0000  0.0000  0.0000   0.000000E+00         134001
   9 -17  -4     82.3     79.7   1   0   1  0.0000  0.0000  0.0000  0.0000  0.0000  0.0000  0.0000  0.0000   0.000000E+00         135001
   9 -15  -4    148.5     84.1   1   0   1  0.0000  0.0000  0.0000  0.0000  0.0000  0.0000  0.0000  0.0000   0.000000E+00         136001
   9 -13  -4     59.8     79.2   1   0   1  0.0000  0.0000  0.0000  0.0000  0.0000  0.0000  0.0000  0.0000   0.000000E+00         137001
   9 -11  -4    -21.3     55.6   1   0   1  0.0000  0.0000  0.0000  0.0000  0.0000  0.0000  0.0000  0.0000   0.000000E+00         138001
   9   3  -5     -8.3     38.1   1   0   1  0.0000  0.0000  0.0000  0.0000  0.0000  0.0000  0.0000  0.0000   0.000000E+00         139001
   9   5  -5     27.7     45.7   1   0   1  0.0000  0.0000  0.0000  0.0000  0.0000  0.0000  0.0000  0.0000   0.000000E+00         140001
   9   7  -5     78.6     65.9   1   0   1  0.0000  0.0000  0.0000  0.0000  0.0000  0.0000  0.0000  0.0000   0.000000E+00         141001
   9   9  -5    123.2     68.1   1   0   1  0.0000  0.0000  0.0000  0.0000  0.0000  0.0000  0.0000  0.0000   0.000000E+00         142001
   9  11  -5     11.3     59.4   1   0   1  0.0000  0.0000  0.0000  0.0000  0.0000  0.0000  0.0000  0.0000   0.000000E+00         143001
   9  13  -5     73.8     64.7   1   0   1  0.0000  0.0000  0.0000  0.0000  0.0000  0.0000  0.0000  0.0000   0.000000E+00         144001
  10 -12  -5     41.4     44.9   1   0   1  0.0000  0.0000  0.0000  0.0000  0.0000  0.0000  0.0000  0.0000   0.000000E+00         145001
  10 -10  -5    168.7     56.8   1   0   1  0.0000  0.0000  0.0000  0.0000  0.0000  0.0000  0.0000  0.0000   0.000000E+00         146001
  10  -8  -5    -36.1     51.7   1   0   1  0.0000  0.0000  0.0000  0.0000  0.0000  0.0000  0.0000  0.0000   0.000000E+00         147001
  10  -6  -5     22.8     62.9   1   0   1  0.0000  0.0000  0.0000  0.0000  0.0000  0.0000  0.0000  0.0000   0.000000E+00         148001
  10  -4  -5     46.2     52.0   1   0   1  0.0000  0.0000  0.0000  0.0000  0.0000  0.0000  0.0000  0.0000   0.000000E+00         149001
  10  -2  -5    158.3     80.4   1   0   1  0.0000  0.0000  0.0000  0.0000  0.0000  0.0000  0.0000  0.0000   0.000000E+00         150001
  10   2  -5    137.2     62.9   1   0   1  0.0000  0.0000  0.0000  0.0000  0.0000  0.0000  0.0000  0.0000   0.000000E+00         152001
  10   4  -5     97.9     72.6   1   0   1  0.0000  0.0000  0.0000  0.0000  0.0000  0.0000  0.0000  0.0000   0.000000E+00         153001
  10   6  -5     38.7     64.4   1   0   1  0.0000  0.0000  0.0000  0.0000  0.0000  0.0000  0.0000  0.0000   0.000000E+00         154001
  11 -11  -5     -2.3     52.8   1   0   1  0.0000  0.0000  0.0000  0.0000  0.0000  0.0000  0.0000  0.0000   0.000000E+00         155001
  11  -9  -5     30.1     56.5   1   0   1  0.0000  0.0000  0.0000  0.0000  0.0000  0.0000  0.0000  0.0000   0.000000E+00         156001
 -10  12   4     89.4     85.7   2   0   1  0.0000  0.0000  0.0000  0.0000  0.0000  0.0000  0.0000  0.0000   0.000000E+00         157001
  -9  -3   4     11.2     66.1   2   0   1  0.0000  0.0000  0.0000  0.0000  0.0000  0.0000  0.0000  0.0000   0.000000E+00         158001
  -9  -1   4    523.3    107.8   2   0   1  0.0000  0.0000  0.0000  0.0000  0.0000  0.0000  0.0000  0.0000   0.000000E+00         159001
  -9   1   4    288.6     92.7   2   0   1  0.0000  0.0000  0.0000  0.0000  0.0000  0.0000  0.0000  0.0000   0.000000E+00         160001
  -9   3   4     69.4     73.6   2   0   1  0.0000  0.0000  0.0000  0.0000  0.0000  0.0000  0.0000  0.0000   0.000000E+00         161001
  -9   5   4     95.9     75.5   2   0   1  0.0000  0.0000  0.0000  0.0000  0.0000  0.0000  0.0000  0.0000   0.000000E+00         162001
  -9   7   4    301.1     93.0   2   0   1  0.0000  0.0000  0.0000  0.0000  0.0000  0.0000  0.0000  0.0000   0.000000E+00         163001
  -9   9   4    102.5     77.8   2   0   1  0.0000  0.0000  0.0000  0.0000  0.0000  0.0000  0.0000  0.0000   0.000000E+00         164001
  -9  11   4    128.9     78.2   2   0   1  0.0000  0.0000  0.0000  0.0000  0.0000  0.0000  0.0000  0.0000   0.000000E+00         165001
  -8 -12   4    144.1     79.1   2   0   1  0.0000  0.0000  0.0000  0.0000  0.0000  0.0000  0.0000  0.0000   0.000000E+00         166001
  -8 -10   4     72.5     73.4   2   0   1  0.0000  0.0000  0.0000  0.0000  0.0000  0.0000  0.0000  0.0000   0.000000E+00         167001
  -8  -8   4    123.6     78.6   2   0   1  0.0000  0.0000  0.0000  0.0000  0.0000  0.0000  0.0000  0.0000   0.000000E+00         168001
  -8  -6   4    556.1     94.2   2   0   1  0.0000  0.0000  0.0000  0.0000  0.0000  0.0000  0.0000  0.0000   0.000000E+00         169001
  -8  -4   4    149.1     83.4   2   0   1  0.0000  0.0000  0.0000  0.0000  0.0000  0.0000  0.0000  0.0000   0.000000E+00         170001
  -8  -2   4    208.2     93.4   2   0   1  0.0000  0.0000  0.0000  0.0000  0.0000  0.0000  0.0000  0.0000   0.000000E+00         171001
  -8  16   3    563.6    112.4   2   0   1  0.0000  0.0000  0.0000  0.0000  0.0000  0.0000  0.0000  0.0000   0.000000E+00         172001
  -8  18   3    599.3    122.8   2   0   1  0.0000  0.0000  0.0000  0.0000  0.0000  0.0000  0.0000  0.0000   0.000000E+00         173001
  -7   3   3    175.0     94.8   2   0   1  0.0000  0.0000  0.0000  0.0000  0.0000  0.0000  0.0000  0.0000   0.000000E+00         174001
  -7   5   3    126.2     93.0   2   0   1  0.0000  0.0000  0.0000  0.0000  0.0000  0.0000  0.0000  0.0000   0.000000E+00         175001
  -7   7   3   1238.3    160.0   2   0   1  0.0000  0.0000  0.0000  0.0000  0.0000  0.0000  0.0000  0.0000   0.000000E+00         176001
  -7   9   3    308.6    117.9   2   0   1  0.0000  0.0000  0.0000  0.0000  0.0000  0.0000  0.0000  0.0000   0.000000E+00         177001
  -7  11   3    265.5    102.0   2   0   1  0.0000  0.0000  0.0000  0.0000  0.0000  0.0000  0.0000  0.0000   0.000000E+00         178001
  -7  13   3    144.2     95.0   2   0   1  0.0000  0.0000  0.0000  0.0000  0.0000  0.0000  0.0000  0.0000   0.000000E+00         179001
  -6 -18   3    671.7    118.0   2   0   1  0.0000  0.0000  0.0000  0.0000  0.0000  0.0000  0.0000  0.0000   0.000000E+00         180001
  -6 -16   3   1292.9    134.4   2   0   1  0.0000  0.0000  0.0000  0.0000  0.0000  0.0000  0.0000  0.0000   0.000000E+00         181001
  -6 -14   3    340.3    109.0   2   0   1  0.0000  0.0000  0.0000  0.0000  0.0000  0.0000  0.0000  0.0000   0.000000E+00         182001
  -6 -12   3     36.5     70.6   2   0   1  0.0000  0.0000  0.0000  0.0000  0.0000  0.0000  0.0000  0.0000   0.000000E+00         183001
  -6 -10   3     52.6     70.9   2   0   1  0.0000  0.0000  0.0000  0.0000  0.0000  0.0000  0.0000  0.0000   0.000000E+00         184001
  -6  -8   3    191.8     86.3   2   0   1  0.0000  0.0000  0.0000  0.0000  0.0000  0.0000  0.0000  0.0000   0.000000E+00         185001
  -6  -6   3    101.3     96.0   2   0   1  0.0000  0.0000  0.0000  0.0000  0.0000  0.0000  0.0000  0.0000   0.000000E+00         186001
  -6  -4   3    661.3    129.4   2   0   1  0.0000  0.0000  0.0000  0.0000  0.0000  0.0000  0.0000  0.0000   0.000000E+00         187001
  -6  -2   3    617.2    139.6   2   0   1  0.0000  0.0000  0.0000  0.0000  0.0000  0.0000  0.0000  0.0000   0.000000E+00         188001
  -6  20   2    321.7    126.9   2   0   1  0.0000  0.0000  0.0000  0.0000  0.0000  0.0000  0.0000  0.0000   0.000000E+00         189001
  -6  22   2    475.3    131.5   2   0   1  0.0000  0.0000  0.0000  0.0000  0.0000  0.0000  0.0000  0.0000   0.000000E+00         190001
  -5 -19   3    115.1     86.5   2   0   1  0.0000  0.0000  0.0000  0.0000  0.0000  0.0000  0.0000  0.0000   0.000000E+00         191001
  -5 -17   3     -0.6     98.1   2   0   1  0.0000  0.0000  0.0000  0.0000  0.0000  0.0000  0.0000  0.0000   0.000000E+00         192001
  -5   7   2    852.5    189.7   2   0   1  0.0000  0.0000  0.0000  0.0000  0.0000  0.0000  0.0000  0.0000   0.000000E+00         193001
[truncated: 34,252,180 more chars]
